# Supplementary material for: Altered expression of microRNAs in the myocardium of rats with acute myocardial infarction
Source: BMC Cardiovasc Disord. 2010 Mar 1;10:11. doi: 10.1186/1471-2261-10-11 (PMC2844352; doi:10.1186/1471-2261-10-11)
Supplement: Additional file 1 — Primers for qRT-PCR reaction. [file 1471-2261-10-11-S1.XLS]

## Sheet: primer 
	Primer Sequence 5'→3'
U6-Forward	CTCGCTTCGGCAGCACA
U6-Reverse	AACGCTTCACGAATTTGCGT
miRNA sense primer	GTGCAGGGTCCGAGGT
hsa-miR-126	TCGTACCGTGAGTAATAATGC
hsa-miR-126-RT	GTCGTATCCAGTGCAGGGTCCGAGGTATTCGCACTGGATACGACgcatta
hsa-miR-126-AS	GCTAGCTCGTACCGTGAGTAATAA
hsa-miR-499	TTAAGACTTGCAGTGATGTTTAA
hsa-miR-499-RT	GTCGTATCCAGTGCAGGGTCCGAGGTATTCGCACTGGATACGACttaaac
hsa-miR-499-AS	CGCTTAAGACTTGCAGTGATGTT
hsa-miR-31	AGGCAAGATGCTGGCATAGCT
hsa-miR-31-RT	GTCGTATCCAGTGCAGGGTCCGAGGTATTCGCACTGGATACGACagctat
hsa-miR-31-AS	CAAGGCAAGATGCTGGCATA
hsa-miR-214	ACAGCAGGCACAGACAGGCAG
hsa-miR-214-RT	GTCGTATCCAGTGCAGGGTCCGAGGTATTCGCACTGGATACGACctgcct
hsa-miR-214-AS	TCACAGCAGGCACAGACAGG
