# Supplementary material for: Altered expression of microRNAs in the myocardium of rats with acute myocardial infarction
Source: BMC Cardiovasc Disord. 2010 Mar 1;10:11. doi: 10.1186/1471-2261-10-11 (PMC2844352; doi:10.1186/1471-2261-10-11)
Supplement: Additional file 2 — Data on miR-target from Tarbase and miR-target from literature. [file 1471-2261-10-11-S2.XLS]

## Sheet: miR-target from TarBase
miRNA	target_name	target_EntrezID
miR-1	ABHD11	83451
miR-1	ACPL2	92370
miR-1	ADAR	103
miR-1	ADPGK	83440
miR-1	AGMAT	79814
miR-1	AGRN	375790
miR-1	ANKIB1	54467
miR-1	ANKRD29	147463
miR-1	ANP32B	10541
miR-1	ANPEP	290
miR-1	ANXA2	302
miR-1	AP3B1	8546
miR-1	AP3D1	8943
miR-1	ARCN1	372
miR-1	ARF3	377
miR-1	ARF4	378
miR-1	ARHGEF18	23370
miR-1	ARID1A	8289
miR-1	ARID2	196528
miR-1	ASH2L	9070
miR-1	ATP6V0A1	535
miR-1	AXL	558
miR-1	BCKDHB	594
miR-1	BLCAP	10904
miR-1	BRI3BP	140707
miR-1	BRWD2	55717
miR-1	C20orf139	140809
miR-1	C20orf9	51098
miR-1	C2orf3	6936
miR-1	CAND1	55832
miR-1	CAP1	10487
miR-1	CDCP1	64866
miR-1	CDW92	23446
miR-1	C/EBPa	1050
miR-1	CHST11	50515
miR-1	CHSY1	22856
miR-1	CLCN3	1182
miR-1	CLG	4312
miR-1	COIL	8161
miR-1	CORO1C	23603
miR-1	CPOX	1371
miR-1	CSRP1	1465
miR-1	CT120	79850
miR-1	CTEN	84951
miR-1	CTSC	1075
miR-1	DDX5	1655
miR-1	Delta	28514
miR-1	DHX15	1665
miR-1	DNAJB1	3337
miR-1	EGFR	1956
miR-1	EHMT1	79813
miR-1	EHMT2	10919
miR-1	EML4	27436
miR-1	EPB41L4B	54566
miR-1	F2	2147
miR-1	FBLN2	2199
miR-1	FLJ20273	54502
miR-1	FLJ20519	54964
miR-1	FLJ21415	79794
miR-1	G6PD	2539
miR-1	GAK	2580
miR-1	GCH1	2643
miR-1	GJA1	2697
miR-1	GNPDA2	132789
miR-1	GNPNAT1	64841
miR-1	GOLGA7	51125
miR-1	GPD2	2820
miR-1	H3F3B	3021
miR-1	Hand2	9464
miR-1	HCN2	610
miR-1	HCN4	10021
miR-1	HDAC4	9759
miR-1	HIST1H3B	8358
miR-1	HIST1H3I	8354
miR-1	HPS4	89781
miR-1	HSP60	3329
miR-1	HSP70	3308
miR-1	IGF1	3479
miR-1	IHPK2	51447
miR-1	INPP5F	22876
miR-1	IQGAP3	128239
miR-1	ITGB4	3691
miR-1	KCNJ2	3759
miR-1	KCNQ1	3784
miR-1	KIAA1160	57461
miR-1	KIAA1194	57472
miR-1	KIAA1295	285590
miR-1	KIAA1340	57542
miR-1	KIAA1598	57698
miR-1	KIAA1618	57714
miR-1	KIF2	3796
miR-1	KIS	127933
miR-1	LASP1	3927
miR-1	LASS2	29956
miR-1	LIN7C	55327
miR-1	LRP1	4035
miR-1	LRRC8A	56262
miR-1	LZTFL1	54585
miR-1	MET	4233
miR-1	MGC26690	145773
miR-1	MGC27345	157247
miR-1	MMD	23531
miR-1	MOV10	4343
miR-1	MRC2	9902
miR-1	MTHFD2	10797
miR-1	MTX1	4580
miR-1	MXD4	10608
miR-1	NETO2	81831
miR-1	NOTCH2	4853
miR-1	NP	4860
miR-1	NRP1	8829
miR-1	OAT	4942
miR-1	OSBPL7	114881
miR-1	PARG1	9411
miR-1	PDCD4	27250
miR-1	PDLIM7	9260
miR-1	PFTK1	5218
miR-1	PGM2	55276
miR-1	PICALM	8301
miR-1	PIP3AP	54545
miR-1	PLEKHB2	55041
miR-1	PLEKHC1	10979
miR-1	POGK	57645
miR-1	POLA2	23649
miR-1	POLR2K	5440
miR-1	POM121	9883
miR-1	PPIB	5479
miR-1	PREX1	57580
miR-1	PRSS21	10942
miR-1	PTBP1	5725
miR-1	PTBP2	58155
miR-1	PTK9	5756
miR-1	PTMA	5757
miR-1	PTMAP7	326626
miR-1	PTPLAD1	51495
miR-1	PTPLB	201562
miR-1	PTPRF	5792
miR-1	PWP1	11137
miR-1	RAB11FIP2	22841
miR-1	RABGAP1L	9910
miR-1	RABL2A	11159
miR-1	RABL2B	11158
miR-1	RFT1	91869
miR-1	RNF138	51444
miR-1	SAC3D1	29901
miR-1	SDC4	6385
miR-1	SEC23IP	11196
miR-1	SERP1	27230
miR-1	SERPINB5	5268
miR-1	SFRS9	8683
miR-1	SFXN1	94081
miR-1	SH2D4A	63898
miR-1	SH3BGRL3	83442
miR-1	SLC16A9	220963
miR-1	SLC25A1	6576
miR-1	SLC25A22	79751
miR-1	SLC25A30	253512
miR-1	SNX6	58533
miR-1	SSNA1	8636
miR-1	SYNE1	23345
miR-1	TAGLN2	8407
miR-1	TDP1	55775
miR-1	TH1L	51497
miR-1	THBS1	7057
miR-1	TIMP3	7078
miR-1	TM4SF7	7106
miR-1	TMSB4X	7114
miR-1	TPM1	7168
miR-1	TPM2	7169
miR-1	TPM3	7170
miR-1	TPM4	7171
miR-1	TRAPPC3	27095
miR-1	TRIM2	23321
miR-1	UHRF1	29128
miR-1	UNC93B1	81622
miR-1	UST	10090
miR-1	WDFY1	57590
miR-1	XPO6	23214
miR-1	YWHAQ	10971
miR-1	ZNF264	9422
miR-126	SLC45A3	85414
miR-126	VCAM1	7412
miR-18a	MYC	4609
miR-199a-3p	MET	4233
miR-214	PTEN	5728
miR-223	Mef2c	4208
miR-223	NFIA	4774
miR-26b	SMAD1	4086
miR-29b	BACE1	23621
miR-29b	CAV2	858
miR-29b	DNMT3A	1788
miR-29b	DNMT3B	1789
miR-29b	INSIG1	3638
miR-29b	Mcl1	4170
miR-499	SOX6	55553

## Sheet: miR-target from literature
miRNA	Target Gene	Literature PMID ID	Reported Function in the Literature
miR-1	Kir2.1	19959133; 19581315	Atrial fibrillation maintenance
miR-1	IGF-1	19933931;19245789; 18801338	cardiac hypertrophy; involved in apoptotic cell death
miR-1	IGF-1 receptor	19933931	cardiac hypertrophy
miR-1	c-Met	19710019	cell proliferation and migration
miR-1	Hnrpu	19586368	fibers transformation
miR-1	Npy	19586368	fibers transformation
miR-1	MGC108776	19586368	fibers transformation
miR-1	connexin 43	19581315; 17062625	ischaemic cardioprotection
miR-1	Nkx2.5	19521018	myocardial differentiation of mouse ES cells
miR-1	alpha-myosin	19521018	myocardial differentiation of mouse ES cells
miR-1	Cdk9	19521018; 17234972	myocardial differentiation of mouse ES cells
miR-1	Bcl-2	19506341	regulation of cardiomyocyte apoptosis
miR-1	Mef2a	19188439	calcium signaling
miR-1	Gata4	19188439	calcium signaling
miR-1	PP2A regulatory subunit B56alpha	19131648
miR-1	RyR2	19131648
miR-1	Hand2	18819867
miR-1	MET	18818206;18593903	Suppression of tumorigenic property
miR-1	Pim-1	18818206	Suppression of tumorigenic property
miR-1	FoxP1	18818206; 18593903	Suppression of tumorigenic property
miR-1	HDAC4	18818206; 18593903;16380711	Suppression of tumorigenic property
miR-1	MEF-2	18510933	altering muscle sensitivity to acetylcholine (ACh)
miR-1	nAChR subunits UNC-29	18510933	altering muscle sensitivity to acetylcholine (ACh)
miR-1	nAChR subunits UNC-63	18510933	altering muscle sensitivity to acetylcholine (ACh)
miR-1	HCN2	18458081	hypertrophic heart
miR-1	HCN4	18458081	hypertrophic heart
miR-1	HSP60	17715156	in response to oxidative stress
miR-1	HSP70	17715156	in response to oxidative stress
miR-1	HCN2	17516552
miR-1	KCNE1	17443681	regional heterogeneity
miR-1	GJA1	17401374	regulates cardiac arrhythmogenic
miR-1	KCNJ2	17401374	regulates cardiac arrhythmogenic
miR-1	RasGAP	17234972	development of cardiac hypertrophy
miR-1	fibronectin	17234972	development of cardiac hypertrophy
miR-1	Ras homolog	17234972	development of cardiac hypertrophy
miR-1	PTB	17210790	muscle development
miR-1	nPTB	17210790	muscle development
miR-1	Hand2	15951802	cardiogenesis
miR-126	CXCL12	19996457	issue repair or homeostasis
miR-126	POU domain class 2 associating factor 1	19843690	anti-inflammatory treatments
miR-126	Crk	19767772	tumor cell migration
miR-126	VEGF	19223090	angiogenesis
miR-126	Akt	18987025	angiogenesis
miR-126	Erk	18987025	angiogenesis
miR-126	Spred1	18987025	angiogenesis
miR-126	PI3	18987025	angiogenesis
miR-126	IRS-1	18834857	cell growth
miR-126	Polo-like kinase 2 (PLK2)	18832181	development of leukemia
miR-126	cytochrome P450 (CYP) 2A3	18780894	tumorigenesis
miR-126	VEGF	18694566; 18694565	vascular integrity and angiogenesis
miR-126	PIK3R2/p85-beta	18694566	vascular integrity and angiogenesis
miR-126	SPRED1	18694566	vascular integrity and angiogenesis
miR-126	FGF	18694565	vascular integrity and angiogenesis
miR-126	p85beta	18663744	colon carcinogenesis
miR-126	PI3K	18663744	colon carcinogenesis
miR-126	Crk	18602365	inhibiting adhesion, migration, and invasion
miR-126	HOXA9	18474618	NA
miR-126	VCAM-1	18227515	leukocyte adherence
miR-126	prostein	18193184	cellular gene expression and phenotype
miR-181c	NA	NA	NA
miR-181d	Clock	19478556	peripheral circadian rhythm in mouse live
miR-181d	Bmal1	19478556	peripheral circadian rhythm in mouse live
miR-18a	ERalpha	19706389; 19684618; 19027010	inhibiting Eralpha signaling in breast cancer
miR-18a	K-Ras	19372139	tumor suppressor
miR-18a	CCN2/CTGF	19233176	chondrocytic differentiation
miR-18a	glucocorticoid receptor (GR)	18445216	stress-related disorders
miR-18b	ERalpha	19706389; 19684618	inhibiting Eralpha signaling in breast cancer
miR-18b	HIF-1alpha	17045424	oxygen homeostasis
miR-199a-3p	NA	NA	NA
miR-199a-5p	NA	NA	NA
miR-214	JNK1	19859982	proliferation
miR-214	MEK3	19859982	proliferation
miR-214	polycomb protein Ezh2	19818710	differentiation
miR-214	eNOS	19733659	angiogenesis
miR-214	Dispatched Homolog 2	18583362	NA
miR-214	glutathione S-transferases.	18561983	aging liver
miR-214	PTEN	18199536	induces cell survival in human ovarian cancer
miR-214	su(fu)	17220889	Hedgehog signaling in Zebrafish
miR-223	RhoB	19850724	NA
miR-223	LMO2	19278969; 19047678; 19017354	regulates normal erythropoiesis; DLBCL; regulates erythroid and megakaryocytic differentiation
miR-223	IFNgamma	18791161	estrogen-mediated immune regulation
miR-223	STMN1	18555017	down-regulations in the development of HCC
miR-223	Toll-like receptor	18291670	immune functions and inflammation
miR-223	Mef2c	18278031	granulocyte production and the inflammatory response
miR-223	NFI-A	16325577	granulopoiesis
miR-26b	NA	NA	NA
miR-29b	TCL1	19966860	cellular response.Oncogene
miR-29b	BMP1	19956414	oxidative damage
miR-29b	ADAM12	19956414	oxidative damage
miR-29b	NKIRAS2	19956414	oxidative damage
miR-29b	type I collagen	19913496	regulation of stellate cell activation
miR-29b	SP1	19913496	regulation of stellate cell activation
miR-29b	MCL-1	19850741	treatment response in AML
miR-29b	Dnmt3a	19509302	female gonadal development
miR-29b	Dnmt3b	19509302	female gonadal development
miR-29b	COL1A1	19342382	development of the osteoblast phenotype
miR-29b	COL5A3	19342382	development of the osteoblast phenotype
miR-29b	COL4A2	19342382	development of the osteoblast phenotype
miR-29b	HDAC4	19342382	development of the osteoblast phenotype
miR-29b	TGFbeta3	19342382	development of the osteoblast phenotype
miR-29b	ACVR2A	19342382	development of the osteoblast phenotype
miR-29b	CTNNBIP1	19342382	development of the osteoblast phenotype
miR-29b	DUSP2	19342382	development of the osteoblast phenotype
miR-29b	DNMT1	19211935	DNA hypermethylation
miR-29b	DNMT3A	19211935	DNA hypermethylation
miR-29b	DNMT3B	19211935	DNA hypermethylation
miR-29b	p53	19079265	p53 pathway
miR-29b	p85	19079265	p53 pathway
miR-29b	CDC42	19079265	p53 pathway
miR-29b	Akt	17652184	type 2 diabetes
miR-29b	Mcl-1	17404574	apoptosis
miR-31	E-selectin	19949084	inflammation.
miR-31	ICAM-1	19949084	inflammation.
miR-31	integrin-alpha5	19875476	metastatic process
miR-31	radixin	19875476	metastatic process
miR-31	RhoA	19875476	metastatic process
miR-31	RhoA	19524507	metastasis suppression
miR-31	FOXP3	19408243	FOXP3 expression
miR-31	HBV Pol II, Pol III	18431360	anti-HBV
miR-451	MIF	19318487	proliferation of gastrointestinal cancer cells
miR-451	Krüppel-like transcription factor d	19254693	zebrafish primitive erythropoiesis
miR-451	hydroxymethylbilane synthase b	19254693	zebrafish primitive erythropoiesis
miR-451	gata2	18849488	erythroid maturation
miR-451	MDR1	18619946	drug resistance in cancer cells
miR-451	P-glycoprotein	18619946	drug resistance in cancer cells
miR-499-5p	NA	NA	NA
miR-77	NA	NA	NA
miR-923	NA	NA	NA
