# Supplementary material for: Altered expression of microRNAs in the myocardium of rats with acute myocardial infarction
Source: BMC Cardiovasc Disord. 2010 Mar 1;10:11. doi: 10.1186/1471-2261-10-11 (PMC2844352; doi:10.1186/1471-2261-10-11)
Supplement: Additional file 3 — Relationship between TFs and deregulated miRNAs in rat myocardium with AMI. [file 1471-2261-10-11-S3.XLS]

## Sheet: TF-miRNA
TF	TF_EntrezID	miRNA	relation
MEF2	50804	miR-1	+
Myogenin	4656	miR-1	+
MyoD	4654	miR-1	+
MRF5	4617	miR-1	+
MRF4	4618	miR-1	+
C/EBPa	1050	miR-1	+
MYCN	4613	miR-18a	+
MYC	4609	miR-18a	+
E2F	1869	miR-18a	+
AML1	862	miR-223	-
NFKB1	4790	miR-29b	-
YY1	7528	miR-29b	-
BMP2	650	miR-31	+
GATA1	2623	miR-451	+
"+": means activate; "-" means repress
