# Supplementary material for: Altered expression of microRNAs in the myocardium of rats with acute myocardial infarction
Source: BMC Cardiovasc Disord. 2010 Mar 1;10:11. doi: 10.1186/1471-2261-10-11 (PMC2844352; doi:10.1186/1471-2261-10-11)
Supplement: Additional file 4 — Analysis of microarray and qRT-PCR of four deregulated miRNAs in rat myocardium with AMI. [file 1471-2261-10-11-S4.XLS]

## Sheet: array
name	sample	ratio
miR-126	sham	1
	2d	0.68
	7d	0.41
	14d	0.92
miR-214	sham	1
	2d	1.86
	7d	2.82
	14d	2.26
miR-499	sham	1
	2d	0.435
	7d	0.288
	14d	0.8889
miR-31	sham	1
	2d	4.5
	7d	5.9
	14d	8.2

## Sheet: qRT-PCR
name	sample	ratio	stdev
miR-126	sham	1
	2d	0.623153	0.0755566
	7d	0.515448	0.0191636
	14d	0.812436	0.0434526
miR-214	sham	1
	2d	1.18736	0.0538182
	7d	2.39789	0.0689318
	14d	1.07996	0.01165
miR-499	sham	1
	2d	0.376985	0.0346234
	7d	0.275909	0.0297423
	14d	0.532993	0.00239071
miR-31	sham	1
	2d	4.6589	0.1138
	7d	14.0026	0.515832
	14d	13.3	0.0561187
