# Supplementary material for: Altered expression of microRNAs in the myocardium of rats with acute myocardial infarction
Source: BMC Cardiovasc Disord. 2010 Mar 1;10:11. doi: 10.1186/1471-2261-10-11 (PMC2844352; doi:10.1186/1471-2261-10-11)
Supplement: Additional file 5 — Analysis of enriched function of TFs which are regulating the 17 deregulated miRNAs in rat myocardium with AMI and enriched function of targets of the 17 miRNAs. [file 1471-2261-10-11-S5.XLS]

## Sheet: Additional File5-TF-miRNA regul
System	Gene Category	List Hits	List Total	Population Hits	Population Total	EASE score	Bonferroni	Gene identifiers	LocusLink numbers
GO Cellular Component	muscle thin filament tropomyosin	4	160	4	13457	6.42e-06	0.00593	7168; 7169; 7170; 7171	7168; 7169; 7170; 7171
GO Cellular Component	striated muscle thin filament	5	160	19	13457	6.33e-05	0.0585	3927; 7168; 7169; 7170; 7171	3927; 7168; 7169; 7170; 7171
GO Biological Process	cell growth and/or maintenance	72	162	4092	13802	6.56e-05	0.0606	372; 377; 378; 535; 558; 610; 858; 1182; 1465; 1655; 1956; 2147; 2580; 2697; 3021; 3329; 3479; 3638; 3759; 3784; 4035; 4170; 4233; 4580; 4609; 4774; 4853; 5728; 5757; 6576; 7106; 7114; 8289; 8301; 8546; 8683; 8829; 8943; 9260; 9759; 9883; 9902; 9910; 10021; 10487; 10608; 10919; 10971; 10979; 11196; 23214; 23345; 23370; 23446; 23603; 23649; 27095; 27230; 27436; 54585; 55276; 55553; 55717; 57580; 5…	10021; 10487; 10608; 10919; 10971; 10979; 11196; 114881; 1182; 1465; 1655; 1956; 2147; 220963; 23214; 23345; 23370; 23446; 23603; 23649; 2580; 2697; 27095; 27230; 27436; 3021; 3329; 3479; 3638; 372; 3759; 377; 378; 3784; 4035; 4170; 4233; 4580; 4609; 4774; 4853; 535; 54585; 55276; 55553; 55717; 558; 5728; 5757; 57580; 57698; 58533; 610; 6576; 7106; 7114; 79751; 79813; 8289; 8301; 8546; 858; 8683;…
GO Cellular Component	sarcomere	6	160	45	13457	0.000180372	0.167	3927; 7168; 7169; 7170; 7171; 9260	3927; 7168; 7169; 7170; 7171; 9260
GO Cellular Component	myofibril	6	160	45	13457	0.000180372	0.167	3927; 7168; 7169; 7170; 7171; 9260	3927; 7168; 7169; 7170; 7171; 9260
GO Biological Process	muscle development	9	162	144	13802	0.000283285	0.262	3479; 4208; 7168; 7169; 7170; 7171; 8407; 9759; 55553	3479; 4208; 55553; 7168; 7169; 7170; 7171; 8407; 9759
GO Cellular Component	cytoplasm	82	160	5045	13457	0.000347991	0.322	103; 372; 377; 378; 594; 1075; 1371; 1465; 1655; 1788; 1956; 2539; 2580; 2643; 2820; 3308; 3329; 3337; 3691; 3796; 3927; 4170; 4580; 4774; 4860; 4942; 5218; 5268; 5479; 5728; 5756; 5757; 6576; 6936; 7106; 7114; 7168; 7169; 7170; 7171; 8407; 8546; 8943; 9260; 9759; 9910; 10797; 10942; 10971; 10979; 11196; 22841; 23214; 23321; 23345; 23370; 23603; 27095; 27230; 27250; 27436; 51444; 51497; 54502; 54…	103; 1075; 10797; 10942; 10971; 10979; 11196; 127933; 1371; 1465; 1655; 1788; 1956; 22841; 23214; 23321; 23345; 23370; 23603; 2539; 2580; 2643; 27095; 27230; 27250; 27436; 2820; 326626; 3308; 3329; 3337; 3691; 372; 377; 378; 3796; 3927; 4170; 4580; 4774; 4860; 4942; 51444; 51497; 5218; 5268; 54502; 54566; 54585; 5479; 55276; 55832; 5728; 57472; 5756; 5757; 57580; 57698; 57714; 58533; 594; 63898; …
GO Molecular Function	cytoskeletal protein binding	13	164	344	14247	0.000602353	0.557	5756; 6385; 7114; 7168; 7169; 7170; 7171; 8407; 9910; 23321; 23345; 23603; 57698	23321; 23345; 23603; 5756; 57698; 6385; 7114; 7168; 7169; 7170; 7171; 8407; 9910
GO Cellular Component	muscle fiber	6	160	70	13457	0.00141007	1	3927; 7168; 7169; 7170; 7171; 9260	3927; 7168; 7169; 7170; 7171; 9260
GO Cellular Component	intracellular	117	160	8281	13457	0.00155937	1	103; 372; 377; 378; 594; 1050; 1075; 1371; 1465; 1655; 1665; 1788; 1789; 1956; 2539; 2580; 2643; 2820; 3021; 3308; 3329; 3337; 3638; 3691; 3796; 3927; 4086; 4170; 4208; 4580; 4609; 4774; 4853; 4860; 4942; 5218; 5268; 5440; 5479; 5725; 5728; 5756; 5757; 5792; 6576; 6936; 7106; 7114; 7168; 7169; 7170; 7171; 8161; 8289; 8407; 8546; 8636; 8683; 8943; 9070; 9260; 9422; 9464; 9759; 9883; 9910; 10608; 1…	103; 1050; 10608; 1075; 10797; 10919; 10942; 10971; 10979; 11137; 11196; 127933; 1371; 140809; 1465; 1655; 1665; 1788; 1789; 1956; 22841; 23214; 23321; 23345; 23370; 23603; 23649; 2539; 2580; 2643; 27095; 27230; 27250; 27436; 2820; 29901; 29956; 3021; 326626; 3308; 3329; 3337; 3638; 3691; 372; 377; 378; 3796; 3927; 4086; 4170; 4208; 4580; 4609; 4774; 4853; 4860; 4942; 51444; 51447; 51497; 5218; 5…
GO Molecular Function	protein binding	34	164	1744	14247	0.00233509	1	1465; 4170; 4208; 4609; 4853; 5756; 6385; 7114; 7168; 7169; 7170; 7171; 8161; 8289; 8407; 8829; 9070; 9260; 9759; 9910; 10487; 10608; 10971; 11196; 23321; 23345; 23603; 55327; 57542; 57580; 57698; 58533; 89781; 127933	10487; 10608; 10971; 11196; 127933; 1465; 23321; 23345; 23603; 4170; 4208; 4609; 4853; 55327; 57542; 5756; 57580; 57698; 58533; 6385; 7114; 7168; 7169; 7170; 7171; 8161; 8289; 8407; 8829; 89781; 9070; 9260; 9759; 9910
GO Biological Process	small GTPase mediated signal transduction	10	162	249	13802	0.0025955	1	377; 378; 3479; 4853; 9411; 10971; 11158; 11159; 51495; 128239	10971; 11158; 11159; 128239; 3479; 377; 378; 4853; 51495; 9411
GO Biological Process	development	37	162	1943	13802	0.00284078	1	290; 302; 1371; 1788; 1789; 2147; 2697; 3479; 3691; 4170; 4208; 4233; 4343; 4853; 5728; 5757; 7057; 7114; 7168; 7169; 7170; 7171; 8289; 8407; 8829; 8943; 9464; 9759; 10979; 22876; 23345; 28514; 51444; 51497; 55553; 55832; 89781	10979; 1371; 1788; 1789; 2147; 22876; 23345; 2697; 28514; 290; 302; 3479; 3691; 4170; 4208; 4233; 4343; 4853; 51444; 51497; 55553; 55832; 5728; 5757; 7057; 7114; 7168; 7169; 7170; 7171; 8289; 8407; 8829; 8943; 89781; 9464; 9759
GO Biological Process	regulation of heart rate	4	162	29	13802	0.0045566	1	2697; 3784; 7168; 7170	2697; 3784; 7168; 7170
GO Biological Process	transport	37	162	2049	13802	0.0067926	1	372; 377; 378; 535; 610; 858; 1182; 2697; 3329; 3759; 3784; 4035; 4580; 6576; 7106; 8301; 8546; 8683; 8943; 9260; 9883; 9902; 10021; 10971; 11196; 23214; 23446; 23603; 27095; 55276; 57698; 58533; 79751; 89781; 94081; 114881; 220963	10021; 10971; 11196; 114881; 1182; 220963; 23214; 23446; 23603; 2697; 27095; 3329; 372; 3759; 377; 378; 3784; 4035; 4580; 535; 55276; 57698; 58533; 610; 6576; 7106; 79751; 8301; 8546; 858; 8683; 8943; 89781; 9260; 94081; 9883; 9902
GO Biological Process	cell motility	11	162	342	13802	0.00684656	1	2697; 3479; 3784; 5268; 7057; 7168; 7169; 7170; 8829; 10021; 51444	10021; 2697; 3479; 3784; 51444; 5268; 7057; 7168; 7169; 7170; 8829
GO Biological Process	cell organization and biogenesis	18	162	777	13802	0.00924406	1	1465; 3021; 7114; 8289; 9759; 10487; 10919; 10979; 11196; 23345; 23603; 27230; 27436; 55553; 57580; 57698; 79813; 89781	10487; 10919; 10979; 11196; 1465; 23345; 23603; 27230; 27436; 3021; 55553; 57580; 57698; 7114; 79813; 8289; 89781; 9759
GO Molecular Function	actin binding	9	164	258	14247	0.00971684	1	5756; 7114; 7168; 7169; 7170; 7171; 8407; 23345; 23603	23345; 23603; 5756; 7114; 7168; 7169; 7170; 7171; 8407
GO Biological Process	DNA modification	4	162	41	13802	0.0120074	1	1788; 1789; 4860; 55832	1788; 1789; 4860; 55832
GO Biological Process	vesicle-mediated transport	10	162	339	13802	0.0179908	1	377; 378; 858; 4035; 8301; 8943; 9260; 10971; 23603; 57698	10971; 23603; 377; 378; 4035; 57698; 8301; 858; 8943; 9260
GO Molecular Function	protein transporter activity	9	164	291	14247	0.018851	1	372; 377; 378; 4580; 8546; 8943; 23214; 58533; 81622	23214; 372; 377; 378; 4580; 58533; 81622; 8546; 8943
GO Cellular Component	cytoskeleton	22	160	1104	13457	0.0200549	1	1465; 1956; 3691; 3796; 3927; 5756; 6936; 7114; 7168; 7169; 7170; 7171; 8407; 9910; 10979; 23345; 23370; 23603; 27436; 51444; 54566; 63898	10979; 1465; 1956; 23345; 23370; 23603; 27436; 3691; 3796; 3927; 51444; 54566; 5756; 63898; 6936; 7114; 7168; 7169; 7170; 7171; 8407; 9910
GO Molecular Function	structural constituent of muscle	4	164	51	14247	0.0205056	1	7168; 7169; 7170; 7171	7168; 7169; 7170; 7171
GO Cellular Component	cell	152	160	12140	13457	0.021912	1	103; 290; 302; 372; 377; 378; 535; 558; 594; 610; 858; 1050; 1075; 1182; 1371; 1465; 1655; 1665; 1788; 1789; 1956; 2147; 2539; 2580; 2643; 2697; 2820; 3021; 3308; 3329; 3337; 3638; 3691; 3759; 3784; 3796; 3927; 4035; 4086; 4170; 4208; 4233; 4580; 4609; 4774; 4853; 4860; 4942; 5218; 5268; 5440; 5479; 5725; 5728; 5756; 5757; 5792; 6385; 6576; 6936; 7106; 7114; 7168; 7169; 7170; 7171; 7412; 8161; 82…	10021; 10090; 103; 10487; 1050; 10608; 1075; 10797; 10904; 10919; 10942; 10971; 10979; 11137; 11196; 1182; 127933; 1371; 140809; 1465; 1655; 1665; 1788; 1789; 1956; 2147; 220963; 22841; 22876; 23214; 23321; 23345; 23370; 23446; 23531; 23603; 23621; 23649; 2539; 2580; 2643; 2697; 27095; 27230; 27250; 27436; 2820; 28514; 290; 29901; 29956; 302; 3021; 326626; 3308; 3329; 3337; 3638; 3691; 372; 3759;…
GO Molecular Function	hydrolase activity\, acting on carbon-nitrogen (but not peptide) bonds	5	164	93	14247	0.0219674	1	103; 2643; 9759; 10797; 79814	103; 10797; 2643; 79814; 9759
GO Biological Process	DNA metabolism	14	162	599	13802	0.0231211	1	1788; 1789; 3021; 3479; 4774; 4860; 8289; 9759; 10919; 23649; 55553; 55775; 55832; 79813	10919; 1788; 1789; 23649; 3021; 3479; 4774; 4860; 55553; 55775; 55832; 79813; 8289; 9759
GO Molecular Function	hydrolase activity\, acting on carbon-nitrogen (but not peptide) bonds\, in cyclic amidines	3	164	21	14247	0.0236923	1	103; 2643; 10797	103; 10797; 2643
GO Biological Process	intracellular transport	14	162	613	13802	0.0272535	1	372; 377; 378; 3329; 4580; 6576; 7106; 8546; 8943; 11196; 23214; 57698; 58533; 89781	11196; 23214; 3329; 372; 377; 378; 4580; 57698; 58533; 6576; 7106; 8546; 8943; 89781
GO Biological Process	organelle organization and biogenesis	11	162	435	13802	0.0313667	1	1465; 7114; 10487; 11196; 23345; 23603; 27230; 27436; 57580; 57698; 89781	10487; 11196; 1465; 23345; 23603; 27230; 27436; 57580; 57698; 7114; 89781
GO Biological Process	heart development	3	162	24	13802	0.0315535	1	2697; 9464; 55553	2697; 55553; 9464
GO Biological Process	muscle contraction	6	162	151	13802	0.0319441	1	2697; 3784; 7168; 7169; 7170; 10021	10021; 2697; 3784; 7168; 7169; 7170
GO Biological Process	intracellular protein transport	11	162	438	13802	0.0326525	1	372; 377; 378; 3329; 4580; 8546; 8943; 11196; 23214; 58533; 89781	11196; 23214; 3329; 372; 377; 378; 4580; 58533; 8546; 8943; 89781
GO Biological Process	cell fate determination	3	162	25	13802	0.0340393	1	4170; 4853; 28514	28514; 4170; 4853
GO Biological Process	pigmentation	3	162	25	13802	0.0340393	1	1371; 8943; 89781	1371; 8943; 89781
GO Biological Process	cell fate commitment	3	162	27	13802	0.0392298	1	4170; 4853; 28514	28514; 4170; 4853
GO Biological Process	cellular process	93	162	6895	13802	0.0394633	1	372; 377; 378; 535; 558; 610; 858; 1182; 1465; 1655; 1956; 2147; 2580; 2643; 2697; 3021; 3329; 3479; 3638; 3691; 3759; 3784; 4035; 4086; 4170; 4233; 4580; 4609; 4774; 4853; 5268; 5728; 5757; 5792; 6576; 7057; 7106; 7114; 7168; 7169; 7170; 7412; 8289; 8301; 8546; 8683; 8829; 8943; 9260; 9411; 9759; 9883; 9902; 9910; 10021; 10487; 10608; 10919; 10971; 10979; 11158; 11159; 11196; 23214; 23345; 23370…	10021; 10487; 10608; 10919; 10971; 10979; 11158; 11159; 11196; 114881; 1182; 128239; 1465; 1655; 1956; 2147; 220963; 23214; 23345; 23370; 23446; 23531; 23603; 23649; 2580; 2643; 2697; 27095; 27230; 27250; 27436; 28514; 3021; 3329; 3479; 3638; 3691; 372; 3759; 377; 378; 3784; 4035; 4086; 4170; 4233; 4580; 4609; 4774; 4853; 51444; 51495; 5268; 535; 54585; 55276; 55553; 55717; 558; 5728; 5757; 57580…
GO Molecular Function	transmembrane receptor protein tyrosine kinase activity	4	164	67	14247	0.0413678	1	558; 1956; 4233; 8829	1956; 4233; 558; 8829
GO Biological Process	circulation	5	162	114	13802	0.0443982	1	2697; 3784; 7168; 7170; 10021	10021; 2697; 3784; 7168; 7170
GO Molecular Function	cyclohydrolase activity	2	164	4	14247	0.0449893	1	2643; 10797	10797; 2643
GO Molecular Function	DNA (cytosine-5-)-methyltransferase activity	2	164	4	14247	0.0449893	1	1788; 1789	1788; 1789
GO Biological Process	endocytosis	5	162	116	13802	0.0468129	1	377; 858; 4035; 9260; 23603	23603; 377; 4035; 858; 9260
GO Biological Process	protein transport	11	162	467	13802	0.0470425	1	372; 377; 378; 3329; 4580; 8546; 8943; 11196; 23214; 58533; 89781	11196; 23214; 3329; 372; 377; 378; 4580; 58533; 8546; 8943; 89781
GO Molecular Function	protein dimerization activity	3	164	33	14247	0.0545121	1	4170; 4853; 89781	4170; 4853; 89781
GO Biological Process	nuclear organization and biogenesis	7	162	232	13802	0.05459	1	3021; 8289; 9759; 10919; 23345; 55553; 79813	10919; 23345; 3021; 55553; 79813; 8289; 9759
GO Cellular Component	actin cytoskeleton	9	160	349	13457	0.055285	1	1465; 3927; 5756; 7168; 7169; 7170; 7171; 23603; 63898	1465; 23603; 3927; 5756; 63898; 7168; 7169; 7170; 7171
GO Molecular Function	DNA-methyltransferase activity	2	164	5	14247	0.0559186	1	1788; 1789	1788; 1789
GO Biological Process	eye pigmentation	2	162	5	13802	0.056988	1	8943; 89781	8943; 89781
GO Biological Process	actin cytoskeleton organization and biogenesis	4	162	77	13802	0.0609872	1	1465; 7114; 23603; 57580	1465; 23603; 57580; 7114
GO Biological Process	regulation of gene expression\, epigenetic	4	162	78	13802	0.0629048	1	1788; 1789; 8289; 55832	1788; 1789; 55832; 8289
GO Biological Process	intracellular signaling cascade	17	162	906	13802	0.0635285	1	377; 378; 2147; 3479; 4853; 8289; 9411; 10487; 10971; 11158; 11159; 51495; 57580; 58533; 63898; 84951; 128239	10487; 10971; 11158; 11159; 128239; 2147; 3479; 377; 378; 4853; 51495; 57580; 58533; 63898; 8289; 84951; 9411
GO Molecular Function	heat shock protein activity	3	164	36	14247	0.0636263	1	3308; 3329; 3337	3308; 3329; 3337
GO Molecular Function	transmembrane receptor protein kinase activity	4	164	80	14247	0.0638312	1	558; 1956; 4233; 8829	1956; 4233; 558; 8829
GO Biological Process	chromatin modification	4	162	79	13802	0.0648502	1	8289; 9759; 10919; 79813	10919; 79813; 8289; 9759
GO Biological Process	RNA editing	2	162	6	13802	0.0679922	1	103; 54502	103; 54502
GO Biological Process	actin filament-based process	4	162	81	13802	0.0688235	1	1465; 7114; 23603; 57580	1465; 23603; 57580; 7114
GO Biological Process	DNA alkylation	3	162	37	13802	0.0690598	1	1788; 1789; 55832	1788; 1789; 55832
GO Biological Process	DNA methylation	3	162	37	13802	0.0690598	1	1788; 1789; 55832	1788; 1789; 55832
GO Biological Process	cell proliferation	20	162	1144	13802	0.0742444	1	558; 1956; 2147; 2580; 3479; 3638; 4035; 4233; 4609; 4774; 4853; 5728; 5757; 8829; 9759; 9910; 10608; 10971; 23649; 27436	10608; 10971; 1956; 2147; 23649; 2580; 27436; 3479; 3638; 4035; 4233; 4609; 4774; 4853; 558; 5728; 5757; 8829; 9759; 9910
GO Biological Process	angiogenesis	3	162	39	13802	0.0757001	1	290; 8829; 9464	290; 8829; 9464
GO Biological Process	Golgi organization and biogenesis	2	162	7	13802	0.0788688	1	11196; 23345	11196; 23345
GO Biological Process	establishment and/or maintenance of chromatin architecture	6	162	196	13802	0.0795739	1	3021; 8289; 9759; 10919; 55553; 79813	10919; 3021; 55553; 79813; 8289; 9759
GO Cellular Component	mitochondrion	15	160	787	13457	0.082307	1	594; 1371; 2643; 2820; 3329; 4170; 4580; 4942; 6576; 7106; 10797; 79751; 79814; 83440; 94081	10797; 1371; 2643; 2820; 3329; 4170; 4580; 4942; 594; 6576; 7106; 79751; 79814; 83440; 94081
GO Biological Process	cytoplasm organization and biogenesis	11	162	519	13802	0.0824928	1	1465; 7114; 10487; 11196; 23345; 23603; 27230; 27436; 57580; 57698; 89781	10487; 11196; 1465; 23345; 23603; 27230; 27436; 57580; 57698; 7114; 89781
GO Biological Process	blood vessel development	3	162	41	13802	0.0825339	1	290; 8829; 9464	290; 8829; 9464
GO Molecular Function	N-methyltransferase activity	3	164	43	14247	0.0866526	1	10919; 55832; 79813	10919; 55832; 79813
GO Molecular Function	transporter activity	30	164	1963	14247	0.0868702	1	372; 377; 378; 535; 610; 1182; 1956; 2697; 3759; 3784; 4035; 4170; 4580; 5440; 6576; 7106; 8546; 8683; 8943; 9902; 10021; 10797; 23214; 23446; 55276; 58533; 79751; 81622; 94081; 220963	10021; 10797; 1182; 1956; 220963; 23214; 23446; 2697; 372; 3759; 377; 378; 3784; 4035; 4170; 4580; 535; 5440; 55276; 58533; 610; 6576; 7106; 79751; 81622; 8546; 8683; 8943; 94081; 9902
GO Molecular Function	actin modulating activity	2	164	8	14247	0.0879664	1	7114; 23603	23603; 7114
GO Biological Process	N signaling pathway	2	162	8	13802	0.0896192	1	4853; 28514	28514; 4853
GO Molecular Function	methyltransferase activity	5	164	150	14247	0.0934611	1	1788; 1789; 10919; 55832; 79813	10919; 1788; 1789; 55832; 79813
GO Molecular Function	structural molecule activity	15	164	832	14247	0.0952815	1	858; 2199; 5757; 7057; 7168; 7169; 7170; 7171; 10979; 23345; 28514; 54566; 79850; 326626; 375790	10979; 2199; 23345; 28514; 326626; 375790; 54566; 5757; 7057; 7168; 7169; 7170; 7171; 79850; 858
GO Biological Process	nitrogen metabolism	3	162	45	13802	0.0967329	1	2643; 4942; 79814	2643; 4942; 79814
GO Molecular Function	sulfotransferase activity	3	164	46	14247	0.0971776	1	10090; 22876; 50515	10090; 22876; 50515
GO Biological Process	DNA packaging	6	162	209	13802	0.0979678	1	3021; 8289; 9759; 10919; 55553; 79813	10919; 3021; 55553; 79813; 8289; 9759
GO Molecular Function	transferase activity\, transferring one-carbon groups	5	164	154	14247	0.100486	1	1788; 1789; 10919; 55832; 79813	10919; 1788; 1789; 55832; 79813
GO Molecular Function	S-adenosylmethionine-dependent methyltransferase activity	4	164	99	14247	0.104577	1	1788; 1789; 10919; 79813	10919; 1788; 1789; 79813
GO Biological Process	mRNA processing	5	162	154	13802	0.105902	1	103; 1665; 5725; 8683; 54502	103; 1665; 54502; 5725; 8683
GO Biological Process	cell cycle	14	162	764	13802	0.110398	1	558; 2147; 2580; 3479; 4609; 4774; 4853; 5728; 5757; 9759; 9910; 10971; 23649; 27436	10971; 2147; 23649; 2580; 27436; 3479; 4609; 4774; 4853; 558; 5728; 5757; 9759; 9910
GO Molecular Function	transferase activity\, transferring sulfur-containing groups	3	164	50	14247	0.111733	1	10090; 22876; 50515	10090; 22876; 50515
GO Cellular Component	nucleus	49	160	3462	13457	0.11545	1	103; 1050; 1465; 1655; 1665; 1788; 1789; 2580; 3021; 3638; 3691; 4086; 4208; 4609; 4774; 4853; 4860; 5218; 5440; 5725; 5757; 5792; 6936; 8161; 8289; 8636; 8683; 8943; 9070; 9422; 9464; 9759; 9883; 10608; 10919; 11137; 23214; 23345; 23649; 29901; 29956; 51447; 55553; 55775; 57461; 57645; 79813; 83442; 127933	103; 1050; 10608; 10919; 11137; 127933; 1465; 1655; 1665; 1788; 1789; 23214; 23345; 23649; 2580; 29901; 29956; 3021; 3638; 3691; 4086; 4208; 4609; 4774; 4853; 4860; 51447; 5218; 5440; 55553; 55775; 5725; 57461; 5757; 57645; 5792; 6936; 79813; 8161; 8289; 83442; 8636; 8683; 8943; 9070; 9422; 9464; 9759; 9883
GO Molecular Function	voltage-gated potassium channel activity	4	164	104	14247	0.116663	1	610; 3759; 3784; 10021	10021; 3759; 3784; 610
GO Biological Process	organogenesis	17	162	992	13802	0.116685	1	290; 302; 2697; 3479; 4208; 4853; 7057; 7168; 7169; 7170; 7171; 8407; 8829; 9464; 9759; 28514; 55553	2697; 28514; 290; 302; 3479; 4208; 4853; 55553; 7057; 7168; 7169; 7170; 7171; 8407; 8829; 9464; 9759
GO Molecular Function	3'\,5'-cAMP binding	2	164	11	14247	0.118933	1	610; 10021	10021; 610
GO Cellular Component	Golgi apparatus	9	160	420	13457	0.124877	1	372; 377; 378; 8546; 8943; 23345; 27095; 57698; 58533	23345; 27095; 372; 377; 378; 57698; 58533; 8546; 8943
GO Biological Process	chromosome organization and biogenesis (sensu Eukarya)	6	162	227	13802	0.126644	1	3021; 8289; 9759; 10919; 55553; 79813	10919; 3021; 55553; 79813; 8289; 9759
GO Cellular Component	ribonucleoprotein complex	10	160	492	13457	0.128849	1	1665; 5725; 5757; 27230; 27250; 55276; 57461; 57472; 79850; 326626	1665; 27230; 27250; 326626; 55276; 5725; 57461; 57472; 5757; 79850
GO Molecular Function	histone-lysine N-methyltransferase activity	2	164	12	14247	0.129021	1	10919; 79813	10919; 79813
GO Molecular Function	lysine N-methyltransferase activity	2	164	12	14247	0.129021	1	10919; 79813	10919; 79813
GO Molecular Function	AMP binding	2	164	12	14247	0.129021	1	610; 10021	10021; 610
GO Molecular Function	protein-lysine N-methyltransferase activity	2	164	12	14247	0.129021	1	10919; 79813	10919; 79813
GO Molecular Function	histone methyltransferase activity	2	164	12	14247	0.129021	1	10919; 79813	10919; 79813
GO Molecular Function	transferase activity	24	164	1575	14247	0.131456	1	558; 594; 1788; 1789; 1956; 2580; 4233; 4860; 4942; 5218; 5440; 5756; 8829; 10090; 10919; 22876; 23649; 50515; 51447; 55327; 55832; 64841; 79813; 127933	10090; 10919; 127933; 1788; 1789; 1956; 22876; 23649; 2580; 4233; 4860; 4942; 50515; 51447; 5218; 5440; 55327; 558; 55832; 5756; 594; 64841; 79813; 8829
GO Biological Process	pathogenesis	4	162	110	13802	0.13739	1	4035; 4609; 23531; 23621	23531; 23621; 4035; 4609
GO Molecular Function	voltage-gated ion channel activity	5	164	174	14247	0.139029	1	610; 1182; 3759; 3784; 10021	10021; 1182; 3759; 3784; 610
GO Biological Process	urea cycle intermediate metabolism	2	162	13	13802	0.141529	1	4942; 79814	4942; 79814
GO Biological Process	mRNA metabolism	5	162	172	13802	0.141822	1	103; 1665; 5725; 8683; 54502	103; 1665; 54502; 5725; 8683
GO Biological Process	glucose catabolism	3	162	57	13802	0.142775	1	594; 2539; 2820	2539; 2820; 594
GO Biological Process	physiological process	138	162	11256	13802	0.143153	1	103; 290; 372; 377; 378; 535; 558; 594; 610; 858; 1050; 1075; 1182; 1371; 1465; 1655; 1665; 1788; 1789; 1956; 2147; 2199; 2539; 2580; 2643; 2697; 2820; 3021; 3329; 3337; 3479; 3638; 3691; 3759; 3784; 4035; 4086; 4170; 4208; 4233; 4312; 4580; 4609; 4774; 4853; 4860; 4942; 5218; 5440; 5479; 5725; 5728; 5756; 5757; 5792; 6576; 6936; 7057; 7078; 7106; 7114; 7168; 7170; 8161; 8289; 8301; 8546; 8683; 8…	10021; 10090; 103; 10487; 1050; 10608; 1075; 10797; 10919; 10942; 10971; 10979; 11137; 11196; 114881; 1182; 127933; 132789; 1371; 1465; 1655; 1665; 1788; 1789; 1956; 2147; 2199; 220963; 22841; 23214; 23345; 23370; 23446; 23531; 23603; 23621; 23649; 2539; 2580; 2643; 2697; 27095; 27230; 27250; 27436; 2820; 290; 29128; 29901; 29956; 3021; 3329; 3337; 3479; 3638; 3691; 372; 375790; 3759; 377; 378; 3…
GO Molecular Function	chaperone activity	5	164	177	14247	0.145264	1	3308; 3329; 3337; 5479; 10971	10971; 3308; 3329; 3337; 5479
GO Molecular Function	isomerase activity	4	164	116	14247	0.147619	1	5479; 27250; 55276; 132789	132789; 27250; 5479; 55276
GO Biological Process	hexose metabolism	4	162	116	13802	0.153729	1	594; 2539; 2820; 51447	2539; 2820; 51447; 594
GO Biological Process	morphogenesis	18	162	1115	13802	0.154469	1	290; 302; 2697; 3479; 4208; 4853; 7057; 7168; 7169; 7170; 7171; 8407; 8829; 9464; 9759; 10979; 28514; 55553	10979; 2697; 28514; 290; 302; 3479; 4208; 4853; 55553; 7057; 7168; 7169; 7170; 7171; 8407; 8829; 9464; 9759
GO Biological Process	hemopoiesis	3	162	60	13802	0.154913	1	4853; 9759; 28514	28514; 4853; 9759
GO Cellular Component	integral to membrane	47	160	3395	13457	0.161071	1	290; 535; 558; 610; 858; 1182; 1956; 2697; 3691; 3759; 3784; 4035; 4086; 4170; 4233; 4580; 4853; 5792; 6385; 6576; 7106; 7412; 8289; 8829; 9070; 9883; 9902; 10021; 10090; 10904; 22876; 23214; 23345; 23446; 23531; 23621; 28514; 29956; 50515; 55717; 57590; 79751; 79850; 81622; 91869; 94081; 220963	10021; 10090; 10904; 1182; 1956; 220963; 22876; 23214; 23345; 23446; 23531; 23621; 2697; 28514; 290; 29956; 3691; 3759; 3784; 4035; 4086; 4170; 4233; 4580; 4853; 50515; 535; 55717; 558; 57590; 5792; 610; 6385; 6576; 7106; 7412; 79751; 79850; 81622; 8289; 858; 8829; 9070; 91869; 94081; 9883; 9902
GO Biological Process	actin polymerization and/or depolymerization	2	162	15	13802	0.16146	1	7114; 57580	57580; 7114
GO Biological Process	monosaccharide metabolism	4	162	120	13802	0.164946	1	594; 2539; 2820; 51447	2539; 2820; 51447; 594
GO Molecular Function	cyclic nucleotide binding	2	164	16	14247	0.168238	1	610; 10021	10021; 610
GO Molecular Function	GTPase activator activity	4	164	125	14247	0.172389	1	9411; 51495; 57580; 128239	128239; 51495; 57580; 9411
GO Cellular Component	ribosome	7	160	320	13457	0.178371	1	5757; 27230; 27250; 55276; 57472; 79850; 326626	27230; 27250; 326626; 55276; 57472; 5757; 79850
GO Biological Process	hexose catabolism	3	162	66	13802	0.179731	1	594; 2539; 2820	2539; 2820; 594
GO Biological Process	monosaccharide catabolism	3	162	67	13802	0.183926	1	594; 2539; 2820	2539; 2820; 594
GO Biological Process	alcohol catabolism	3	162	67	13802	0.183926	1	594; 2539; 2820	2539; 2820; 594
GO Biological Process	cell differentiation	5	162	193	13802	0.188869	1	4170; 4853; 9759; 23345; 28514	23345; 28514; 4170; 4853; 9759
GO Biological Process	EGF receptor signaling pathway	2	162	18	13802	0.190497	1	1956; 58533	1956; 58533
GO Molecular Function	enzyme regulator activity	11	164	640	14247	0.198215	1	302; 378; 5268; 7057; 7078; 9411; 10971; 23370; 51495; 57580; 128239	10971; 128239; 23370; 302; 378; 51495; 5268; 57580; 7057; 7078; 9411
GO Biological Process	regulation of cell cycle	8	162	408	13802	0.199892	1	558; 2147; 2580; 4609; 4853; 5728; 5757; 10971	10971; 2147; 2580; 4609; 4853; 558; 5728; 5757
GO Biological Process	mitochondrial transport	2	162	19	13802	0.199952	1	6576; 7106	6576; 7106
GO Cellular Component	mitochondrial matrix	3	160	70	13457	0.200419	1	594; 3329; 4942	3329; 4942; 594
GO Molecular Function	enzyme activator activity	5	164	203	14247	0.203423	1	378; 9411; 51495; 57580; 128239	128239; 378; 51495; 57580; 9411
GO Biological Process	organic acid transport	3	162	72	13802	0.205097	1	6576; 79751; 220963	220963; 6576; 79751
GO Biological Process	carboxylic acid transport	3	162	72	13802	0.205097	1	6576; 79751; 220963	220963; 6576; 79751
GO Molecular Function	protein methyltransferase activity	2	164	20	14247	0.2057	1	10919; 79813	10919; 79813
GO Molecular Function	Rho GTPase activator activity	2	164	20	14247	0.2057	1	9411; 57580	57580; 9411
GO Cellular Component	membrane fraction	10	160	556	13457	0.211971	1	1182; 3759; 3784; 4035; 8829; 10021; 10942; 23531; 23621; 89781	10021; 10942; 1182; 23531; 23621; 3759; 3784; 4035; 8829; 89781
GO Molecular Function	protein heterodimerization activity	2	164	21	14247	0.2148	1	4170; 4853	4170; 4853
GO Molecular Function	potassium channel activity	4	164	140	14247	0.215965	1	610; 3759; 3784; 10021	10021; 3759; 3784; 610
GO Biological Process	pigment biosynthesis	2	162	21	13802	0.218534	1	1371; 8943	1371; 8943
GO Molecular Function	binding	99	164	8108	14247	0.226101	1	103; 290; 302; 377; 378; 558; 610; 1050; 1465; 1655; 1665; 1788; 1789; 1956; 2147; 2199; 2580; 2820; 3021; 3308; 3329; 3479; 3638; 3691; 3796; 4035; 4170; 4208; 4233; 4312; 4343; 4609; 4774; 4853; 5218; 5440; 5725; 5756; 5792; 6385; 6576; 6936; 7057; 7106; 7114; 7168; 7169; 7170; 7171; 8161; 8289; 8407; 8683; 8829; 8943; 9070; 9260; 9422; 9464; 9759; 9902; 9910; 10021; 10487; 10608; 10797; 10919;…	10021; 103; 10487; 1050; 10608; 10797; 10919; 10971; 11158; 11159; 11196; 127933; 140809; 1465; 1655; 1665; 1788; 1789; 1956; 2147; 2199; 23321; 23345; 23603; 2580; 27436; 2820; 28514; 290; 29128; 29901; 29956; 302; 3021; 3308; 3329; 3479; 3638; 3691; 377; 378; 3796; 4035; 4170; 4208; 4233; 4312; 4343; 4609; 4774; 4853; 51444; 5218; 5440; 54502; 55327; 55553; 558; 5725; 57461; 57472; 57542; 5756;…
GO Molecular Function	structural constituent of cytoskeleton	4	164	147	14247	0.237046	1	7168; 7169; 7170; 54566	54566; 7168; 7169; 7170
GO Biological Process	pigment metabolism	2	162	24	13802	0.245607	1	1371; 8943	1371; 8943
GO Biological Process	glucose metabolism	3	162	83	13802	0.252419	1	594; 2539; 2820	2539; 2820; 594
GO Biological Process	carbohydrate metabolism	8	162	441	13802	0.256288	1	594; 2199; 2539; 2820; 50515; 51447; 55276; 132789	132789; 2199; 2539; 2820; 50515; 51447; 55276; 594
GO Molecular Function	RNA polymerase II transcription factor activity	5	164	228	14247	0.264645	1	1050; 4208; 4853; 6936; 11137	1050; 11137; 4208; 4853; 6936
GO Biological Process	carbohydrate catabolism	3	162	88	13802	0.274065	1	594; 2539; 2820	2539; 2820; 594
GO Molecular Function	small monomeric GTPase activity	4	164	160	14247	0.27703	1	377; 378; 11158; 11159	11158; 11159; 377; 378
GO Biological Process	amine metabolism	7	162	382	13802	0.287677	1	2643; 4942; 10090; 50515; 79814; 83440; 132789	10090; 132789; 2643; 4942; 50515; 79814; 83440
GO Biological Process	RNA splicing\, via transesterification reactions	3	162	92	13802	0.291367	1	1665; 5725; 8683	1665; 5725; 8683
GO Biological Process	RNA splicing\, via transesterification reactions with bulged adenosine as nucleophile	3	162	92	13802	0.291367	1	1665; 5725; 8683	1665; 5725; 8683
GO Biological Process	nuclear mRNA splicing\, via spliceosome	3	162	92	13802	0.291367	1	1665; 5725; 8683	1665; 5725; 8683
GO Molecular Function	RNA helicase activity	2	164	30	14247	0.292178	1	1655; 1665	1655; 1665
GO Biological Process	organic anion transport	2	162	30	13802	0.296986	1	6576; 220963	220963; 6576
GO Biological Process	regulation of muscle contraction	2	162	30	13802	0.296986	1	7168; 7170	7168; 7170
GO Molecular Function	enzyme inhibitor activity	5	164	242	14247	0.300342	1	302; 5268; 7057; 7078; 10971	10971; 302; 5268; 7057; 7078
GO Molecular Function	alpha-type channel activity	7	164	398	14247	0.304654	1	610; 1182; 2697; 3759; 3784; 4170; 10021	10021; 1182; 2697; 3759; 3784; 4170; 610
GO Molecular Function	metal ion binding	19	164	1375	14247	0.308927	1	290; 302; 1465; 2147; 2199; 2820; 3691; 4035; 4312; 4853; 5440; 7057; 10797; 11196; 23321; 27436; 28514; 57590; 79814	10797; 11196; 1465; 2147; 2199; 23321; 27436; 2820; 28514; 290; 302; 3691; 4035; 4312; 4853; 5440; 57590; 7057; 79814
GO Biological Process	potassium ion transport	4	162	167	13802	0.309071	1	610; 3759; 3784; 10021	10021; 3759; 3784; 610
GO Cellular Component	integral to plasma membrane	19	160	1341	13457	0.319648	1	290; 558; 1956; 2697; 3691; 3759; 3784; 4035; 4233; 4853; 5792; 6385; 7106; 9902; 10021; 23531; 23621; 28514; 220963	10021; 1956; 220963; 23531; 23621; 2697; 28514; 290; 3691; 3759; 3784; 4035; 4233; 4853; 558; 5792; 6385; 7106; 9902
GO Molecular Function	tubulin binding	2	164	34	14247	0.324088	1	9910; 57698	57698; 9910
GO Cellular Component	DNA-directed RNA polymerase II\, holoenzyme	3	160	99	13457	0.32698	1	4208; 5440; 11137	11137; 4208; 5440
GO Biological Process	phosphorus metabolism	12	162	803	13802	0.335394	1	558; 1956; 2147; 2580; 4086; 4233; 5218; 5728; 5756; 5792; 54545; 127933	127933; 1956; 2147; 2580; 4086; 4233; 5218; 54545; 558; 5728; 5756; 5792
GO Biological Process	phosphate metabolism	12	162	803	13802	0.335394	1	558; 1956; 2147; 2580; 4086; 4233; 5218; 5728; 5756; 5792; 54545; 127933	127933; 1956; 2147; 2580; 4086; 4233; 5218; 54545; 558; 5728; 5756; 5792
GO Molecular Function	exopeptidase activity	3	164	105	14247	0.338515	1	290; 1075; 23621	1075; 23621; 290
GO Molecular Function	DNA helicase activity	2	164	36	14247	0.339503	1	1655; 1665	1655; 1665
GO Biological Process	hemostasis	3	162	104	13802	0.342847	1	2147; 7057; 89781	2147; 7057; 89781
GO Cellular Component	cell fraction	12	160	801	13457	0.347698	1	302; 1182; 2147; 3759; 3784; 4035; 8829; 10021; 10942; 23531; 23621; 89781	10021; 10942; 1182; 2147; 23531; 23621; 302; 3759; 3784; 4035; 8829; 89781
GO Molecular Function	channel/pore class transporter activity	7	164	420	14247	0.349148	1	610; 1182; 2697; 3759; 3784; 4170; 10021	10021; 1182; 2697; 3759; 3784; 4170; 610
GO Molecular Function	catalytic activity	62	164	5098	14247	0.358032	1	103; 290; 377; 378; 558; 594; 1075; 1371; 1655; 1665; 1788; 1789; 1956; 2147; 2539; 2580; 2643; 2820; 4233; 4312; 4343; 4860; 4942; 5218; 5440; 5479; 5728; 5756; 5792; 8829; 9759; 9902; 10090; 10797; 10919; 10942; 11158; 11159; 22841; 22876; 23621; 23649; 27250; 50515; 51447; 51497; 54467; 54545; 54585; 55276; 55327; 55775; 55832; 63898; 64841; 79813; 79814; 83451; 92370; 127933; 132789; 147463	10090; 103; 1075; 10797; 10919; 10942; 11158; 11159; 127933; 132789; 1371; 147463; 1655; 1665; 1788; 1789; 1956; 2147; 22841; 22876; 23621; 23649; 2539; 2580; 2643; 27250; 2820; 290; 377; 378; 4233; 4312; 4343; 4860; 4942; 50515; 51447; 51497; 5218; 5440; 54467; 54545; 54585; 5479; 55276; 55327; 55775; 558; 55832; 5728; 5756; 5792; 594; 63898; 64841; 79813; 79814; 83451; 8829; 92370; 9759; 9902
GO Biological Process	protein amino acid phosphorylation	9	162	576	13802	0.358292	1	558; 1956; 2147; 2580; 4086; 4233; 5218; 5756; 127933	127933; 1956; 2147; 2580; 4086; 4233; 5218; 558; 5756
GO Cellular Component	extracellular matrix	6	160	335	13457	0.362795	1	2199; 3691; 4312; 7057; 7078; 23345	2199; 23345; 3691; 4312; 7057; 7078
GO Biological Process	protein complex assembly	3	162	110	13802	0.368172	1	7106; 7114; 8301	7106; 7114; 8301
GO Molecular Function	kinase activity	12	164	842	14247	0.369426	1	558; 1956; 2580; 4233; 5218; 5756; 8829; 9902; 51447; 55327; 127933; 147463	127933; 147463; 1956; 2580; 4233; 51447; 5218; 55327; 558; 5756; 8829; 9902
GO Molecular Function	small GTPase regulatory/interacting protein activity	4	164	190	14247	0.370809	1	9411; 23370; 57580; 128239	128239; 23370; 57580; 9411
GO Biological Process	enzyme linked receptor protein signaling pathway	4	162	188	13802	0.376048	1	1956; 4086; 5792; 58533	1956; 4086; 5792; 58533
GO Molecular Function	transcription regulator activity	17	164	1266	14247	0.376304	1	1050; 3691; 4086; 4208; 4609; 4774; 4853; 6936; 8289; 9464; 9759; 10608; 11137; 29956; 55553; 57472; 57714	1050; 10608; 11137; 29956; 3691; 4086; 4208; 4609; 4774; 4853; 55553; 57472; 57714; 6936; 8289; 9464; 9759
GO Molecular Function	phosphotransferase activity\, phosphate group as acceptor	2	164	41	14247	0.376529	1	51447; 55327	51447; 55327
GO Molecular Function	GTPase regulator activity	5	164	272	14247	0.378188	1	9411; 23370; 51495; 57580; 128239	128239; 23370; 51495; 57580; 9411
GO Molecular Function	calcium ion binding	10	164	682	14247	0.37903	1	302; 2147; 2199; 2820; 4035; 4312; 4853; 7057; 27436; 28514	2147; 2199; 27436; 2820; 28514; 302; 4035; 4312; 4853; 7057
GO Biological Process	RAS protein signal transduction	2	162	41	13802	0.382316	1	3479; 4853	3479; 4853
GO Molecular Function	intracellular transporter activity	2	164	42	14247	0.383682	1	378; 58533	378; 58533
GO Biological Process	nucleobase\, nucleoside\, nucleotide and nucleic acid metabolism	43	162	3429	13802	0.386254	1	103; 1050; 1665; 1788; 1789; 3021; 3479; 3638; 3691; 4086; 4208; 4609; 4774; 4853; 4860; 5440; 5725; 5757; 6936; 8161; 8289; 8683; 8943; 9070; 9422; 9464; 9759; 10608; 10919; 11137; 23649; 29128; 29901; 29956; 54502; 55553; 55775; 55832; 57472; 57645; 57714; 79813; 83440	103; 1050; 10608; 10919; 11137; 1665; 1788; 1789; 23649; 29128; 29901; 29956; 3021; 3479; 3638; 3691; 4086; 4208; 4609; 4774; 4853; 4860; 5440; 54502; 55553; 55775; 55832; 5725; 57472; 5757; 57645; 57714; 6936; 79813; 8161; 8289; 83440; 8683; 8943; 9070; 9422; 9464; 9759
GO Biological Process	apoptotic program	2	162	42	13802	0.389543	1	2147; 4170	2147; 4170
GO Biological Process	cytoskeleton organization and biogenesis	6	162	351	13802	0.389907	1	1465; 7114; 10487; 23603; 27436; 57580	10487; 1465; 23603; 27436; 57580; 7114
GO Molecular Function	protein-tyrosine kinase activity	5	164	278	14247	0.393758	1	558; 1956; 4233; 5756; 8829	1956; 4233; 558; 5756; 8829
GO Molecular Function	zinc ion binding	7	164	445	14247	0.400347	1	290; 1465; 3691; 4312; 5440; 23321; 57590	1465; 23321; 290; 3691; 4312; 5440; 57590
GO Biological Process	anion transport	3	162	118	13802	0.40133	1	1182; 6576; 220963	1182; 220963; 6576
GO Molecular Function	transferase activity\, transferring phosphorus-containing groups	12	164	869	14247	0.409371	1	558; 1956; 2580; 4233; 5218; 5440; 5756; 8829; 23649; 51447; 55327; 127933	127933; 1956; 23649; 2580; 4233; 51447; 5218; 5440; 55327; 558; 5756; 8829
GO Biological Process	amino acid catabolism	2	162	45	13802	0.410722	1	2643; 79814	2643; 79814
GO Biological Process	amine catabolism	2	162	45	13802	0.410722	1	2643; 79814	2643; 79814
GO Biological Process	metabolism	92	162	7637	13802	0.411838	1	103; 290; 558; 594; 1050; 1075; 1371; 1665; 1788; 1789; 1956; 2147; 2199; 2539; 2580; 2643; 2820; 3021; 3329; 3337; 3479; 3638; 3691; 4035; 4086; 4208; 4233; 4312; 4609; 4774; 4853; 4860; 4942; 5218; 5440; 5479; 5725; 5728; 5756; 5757; 5792; 6936; 7078; 7106; 7114; 8161; 8289; 8301; 8683; 8943; 9070; 9422; 9464; 9759; 10090; 10608; 10797; 10919; 10942; 11137; 22841; 23214; 23621; 23649; 27230; 29…	10090; 103; 1050; 10608; 1075; 10797; 10919; 10942; 11137; 114881; 127933; 132789; 1371; 1665; 1788; 1789; 1956; 2147; 2199; 22841; 23214; 23621; 23649; 2539; 2580; 2643; 27230; 2820; 290; 29128; 29901; 29956; 3021; 3329; 3337; 3479; 3638; 3691; 375790; 4035; 4086; 4208; 4233; 4312; 4609; 4774; 4853; 4860; 4942; 50515; 51447; 5218; 5440; 54467; 54502; 54545; 5479; 55276; 55553; 55775; 558; 55832;…
GO Biological Process	aromatic compound metabolism	3	162	121	13802	0.413557	1	2643; 10797; 83451	10797; 2643; 83451
GO Biological Process	cell growth	3	162	121	13802	0.413557	1	1655; 4853; 10979	10979; 1655; 4853
GO Biological Process	RNA splicing	3	162	122	13802	0.417606	1	1665; 5725; 8683	1665; 5725; 8683
GO Biological Process	mRNA splicing	2	162	47	13802	0.424435	1	5725; 57461	5725; 57461
GO Molecular Function	phospholipid binding	2	164	48	14247	0.424924	1	302; 57580	302; 57580
GO Biological Process	RNA modification	3	162	127	13802	0.437634	1	103; 54502; 83440	103; 54502; 83440
GO Cellular Component	plasma membrane	25	160	1941	13457	0.43863	1	290; 302; 558; 858; 1956; 2697; 3691; 3759; 3784; 4035; 4233; 4853; 5792; 6385; 7106; 7412; 9902; 10021; 10942; 23531; 23621; 28514; 55327; 57580; 220963	10021; 10942; 1956; 220963; 23531; 23621; 2697; 28514; 290; 302; 3691; 3759; 3784; 4035; 4233; 4853; 55327; 558; 57580; 5792; 6385; 7106; 7412; 858; 9902
GO Biological Process	monovalent inorganic cation transport	5	162	295	13802	0.452196	1	535; 610; 3759; 3784; 10021	10021; 3759; 3784; 535; 610
GO Biological Process	amino acid metabolism	5	162	296	13802	0.454775	1	2643; 4942; 10090; 79814; 83440	10090; 2643; 4942; 79814; 83440
GO Molecular Function	transition metal ion binding	8	164	558	14247	0.456676	1	290; 1465; 3691; 4312; 5440; 23321; 57590; 79814	1465; 23321; 290; 3691; 4312; 5440; 57590; 79814
GO Molecular Function	phosphoric monoester hydrolase activity	4	164	220	14247	0.462317	1	5728; 5792; 54545; 92370	54545; 5728; 5792; 92370
GO Molecular Function	enzyme binding	2	164	54	14247	0.463421	1	10487; 57580	10487; 57580
GO Biological Process	sulfur metabolism	2	162	53	13802	0.463699	1	10090; 50515	10090; 50515
GO Biological Process	protein folding	3	162	134	13802	0.465038	1	3329; 3337; 5479	3329; 3337; 5479
GO Biological Process	ion transport	9	162	637	13802	0.466999	1	535; 610; 1182; 3759; 3784; 6576; 10021; 94081; 220963	10021; 1182; 220963; 3759; 3784; 535; 610; 6576; 94081
GO Biological Process	carboxylic acid metabolism	7	162	469	13802	0.467925	1	2643; 3479; 4942; 10090; 10797; 79814; 83440	10090; 10797; 2643; 3479; 4942; 79814; 83440
GO Molecular Function	hydrolase activity\, acting on acid anhydrides\, acting on GTP\, involved in cellular and subcellular movement	4	164	223	14247	0.47118	1	377; 378; 11158; 11159	11158; 11159; 377; 378
GO Biological Process	organic acid metabolism	7	162	471	13802	0.472026	1	2643; 3479; 4942; 10090; 10797; 79814; 83440	10090; 10797; 2643; 3479; 4942; 79814; 83440
GO Biological Process	transcription	30	162	2426	13802	0.474554	1	1050; 1788; 3638; 3691; 4086; 4208; 4609; 4774; 4853; 5440; 5757; 6936; 8161; 8289; 8683; 8943; 9070; 9422; 9464; 9759; 10608; 10919; 11137; 29128; 29901; 29956; 55553; 57472; 57645; 57714	1050; 10608; 10919; 11137; 1788; 29128; 29901; 29956; 3638; 3691; 4086; 4208; 4609; 4774; 4853; 5440; 55553; 57472; 5757; 57645; 57714; 6936; 8161; 8289; 8683; 8943; 9070; 9422; 9464; 9759
GO Molecular Function	cell adhesion molecule activity	6	164	398	14247	0.48008	1	3691; 5792; 7057; 7412; 8829; 10979	10979; 3691; 5792; 7057; 7412; 8829
GO Biological Process	phosphorylation	9	162	645	13802	0.481109	1	558; 1956; 2147; 2580; 4086; 4233; 5218; 5756; 127933	127933; 1956; 2147; 2580; 4086; 4233; 5218; 558; 5756
GO Biological Process	regulation of transcription\, DNA-dependent	28	162	2263	13802	0.4819	1	1050; 1788; 3638; 3691; 4086; 4208; 4609; 4774; 4853; 5440; 6936; 8161; 8289; 8683; 8943; 9070; 9422; 9464; 9759; 10608; 10919; 29128; 29901; 29956; 55553; 57472; 57645; 57714	1050; 10608; 10919; 1788; 29128; 29901; 29956; 3638; 3691; 4086; 4208; 4609; 4774; 4853; 5440; 55553; 57472; 57645; 57714; 6936; 8161; 8289; 8683; 8943; 9070; 9422; 9464; 9759
GO Molecular Function	endopeptidase inhibitor activity	3	164	142	14247	0.485125	1	5268; 7057; 7078	5268; 7057; 7078
GO Biological Process	protein amino acid dephosphorylation	3	162	140	13802	0.487896	1	5728; 5792; 54545	54545; 5728; 5792
GO Biological Process	protein metabolism	33	162	2696	13802	0.487972	1	290; 558; 1075; 1956; 2147; 2580; 3329; 3337; 4086; 4233; 4312; 5218; 5479; 5728; 5756; 5792; 7078; 7106; 7114; 8301; 10090; 10942; 23214; 23621; 27230; 50515; 54467; 54545; 79850; 83440; 89781; 127933; 375790	10090; 1075; 10942; 127933; 1956; 2147; 23214; 23621; 2580; 27230; 290; 3329; 3337; 375790; 4086; 4233; 4312; 50515; 5218; 54467; 54545; 5479; 558; 5728; 5756; 5792; 7078; 7106; 7114; 79850; 8301; 83440; 89781
GO Molecular Function	protease inhibitor activity	3	164	143	14247	0.488816	1	5268; 7057; 7078	5268; 7057; 7078
GO Cellular Component	microtubule associated complex	3	160	139	13457	0.490898	1	3796; 27436; 51444	27436; 3796; 51444
GO Cellular Component	mitochondrial membrane	4	160	223	13457	0.492524	1	4170; 6576; 7106; 79751	4170; 6576; 7106; 79751
GO Biological Process	cell cycle arrest	2	162	58	13802	0.494377	1	4609; 4853	4609; 4853
GO Molecular Function	ion transporter activity	5	164	319	14247	0.497614	1	535; 2697; 6576; 94081; 220963	220963; 2697; 535; 6576; 94081
GO Biological Process	dephosphorylation	3	162	143	13802	0.499096	1	5728; 5792; 54545	54545; 5728; 5792
GO Biological Process	coenzyme and prosthetic group metabolism	3	162	143	13802	0.499096	1	1371; 2539; 10797	10797; 1371; 2539
GO Molecular Function	phosphoprotein phosphatase activity	3	164	147	14247	0.503412	1	5728; 5792; 54545	54545; 5728; 5792
GO Biological Process	cell migration	2	162	60	13802	0.506154	1	8829; 51444	51444; 8829
GO Biological Process	catabolism	13	162	1004	13802	0.508657	1	290; 594; 1075; 2147; 2539; 2643; 2820; 4312; 7078; 10942; 23621; 54467; 79814	1075; 10942; 2147; 23621; 2539; 2643; 2820; 290; 4312; 54467; 594; 7078; 79814
GO Molecular Function	helicase activity	3	164	150	14247	0.514183	1	1655; 1665; 4343	1655; 1665; 4343
GO Molecular Function	protein kinase activity	8	164	590	14247	0.515528	1	558; 1956; 2580; 4233; 5218; 5756; 8829; 127933	127933; 1956; 2580; 4233; 5218; 558; 5756; 8829
GO Biological Process	regulation of transcription	28	162	2297	13802	0.515738	1	1050; 1788; 3638; 3691; 4086; 4208; 4609; 4774; 4853; 5440; 6936; 8161; 8289; 8683; 8943; 9070; 9422; 9464; 9759; 10608; 10919; 29128; 29901; 29956; 55553; 57472; 57645; 57714	1050; 10608; 10919; 1788; 29128; 29901; 29956; 3638; 3691; 4086; 4208; 4609; 4774; 4853; 5440; 55553; 57472; 57645; 57714; 6936; 8161; 8289; 8683; 8943; 9070; 9422; 9464; 9759
GO Molecular Function	transcriptional activator activity	2	164	64	14247	0.521973	1	4086; 8289	4086; 8289
GO Biological Process	heterocycle metabolism	2	162	64	13802	0.528896	1	1371; 10797	10797; 1371
GO Molecular Function	phosphotransferase activity\, alcohol group as acceptor	9	164	690	14247	0.536041	1	558; 1956; 2580; 4233; 5218; 5756; 8829; 51447; 127933	127933; 1956; 2580; 4233; 51447; 5218; 558; 5756; 8829
GO Molecular Function	RAB small monomeric GTPase activity	2	164	67	14247	0.538267	1	11158; 11159	11158; 11159
GO Biological Process	alcohol metabolism	4	162	247	13802	0.552728	1	594; 2539; 2820; 51447	2539; 2820; 51447; 594
GO Cellular Component	outer membrane	2	160	68	13457	0.555259	1	4170; 4580	4170; 4580
GO Biological Process	amino acid and derivative metabolism	5	162	338	13802	0.558667	1	2643; 4942; 10090; 79814; 83440	10090; 2643; 4942; 79814; 83440
GO Cellular Component	mitochondrial inner membrane	3	160	159	13457	0.56314	1	6576; 7106; 79751	6576; 7106; 79751
GO Molecular Function	GTPase activity	4	164	256	14247	0.563838	1	377; 378; 11158; 11159	11158; 11159; 377; 378
GO Biological Process	transcription\, DNA-dependent	28	162	2348	13802	0.565715	1	1050; 1788; 3638; 3691; 4086; 4208; 4609; 4774; 4853; 5440; 6936; 8161; 8289; 8683; 8943; 9070; 9422; 9464; 9759; 10608; 10919; 29128; 29901; 29956; 55553; 57472; 57645; 57714	1050; 10608; 10919; 1788; 29128; 29901; 29956; 3638; 3691; 4086; 4208; 4609; 4774; 4853; 5440; 55553; 57472; 57645; 57714; 6936; 8161; 8289; 8683; 8943; 9070; 9422; 9464; 9759
GO Biological Process	RNA processing	6	162	430	13802	0.566143	1	103; 1665; 5725; 8683; 54502; 83440	103; 1665; 54502; 5725; 83440; 8683
GO Cellular Component	extrachromosomal circular DNA	4	160	249	13457	0.566975	1	1788; 1789; 57645; 140809	140809; 1788; 1789; 57645
GO Cellular Component	microtubule cytoskeleton	5	160	338	13457	0.568897	1	3796; 9910; 23370; 27436; 51444	23370; 27436; 3796; 51444; 9910
GO Biological Process	DNA replication	3	162	164	13802	0.572994	1	3479; 4774; 23649	23649; 3479; 4774
GO Biological Process	metal ion transport	5	162	345	13802	0.574959	1	610; 3759; 3784; 10021; 94081	10021; 3759; 3784; 610; 94081
GO Biological Process	protein modification	14	162	1141	13802	0.577408	1	558; 1956; 2147; 2580; 4086; 4233; 5218; 5728; 5756; 5792; 10090; 27230; 54545; 127933	10090; 127933; 1956; 2147; 2580; 27230; 4086; 4233; 5218; 54545; 558; 5728; 5756; 5792
GO Cellular Component	endoplasmic reticulum	6	160	430	13457	0.577665	1	2580; 4774; 4860; 5479; 27095; 27230	2580; 27095; 27230; 4774; 4860; 5479
GO Biological Process	S phase of mitotic cell cycle	3	162	166	13802	0.579608	1	3479; 4774; 23649	23649; 3479; 4774
GO Biological Process	cell activation	2	162	74	13802	0.5813	1	9759; 57580	57580; 9759
GO Biological Process	immune cell activation	2	162	74	13802	0.5813	1	9759; 57580	57580; 9759
GO Biological Process	protein targeting	3	162	167	13802	0.582888	1	3329; 23214; 89781	23214; 3329; 89781
GO Molecular Function	cation channel activity	4	164	265	14247	0.587364	1	610; 3759; 3784; 10021	10021; 3759; 3784; 610
GO Molecular Function	protein-tyrosine-phosphatase activity	2	164	77	14247	0.588695	1	5728; 5792	5728; 5792
GO Molecular Function	amine/polyamine transporter activity	2	164	77	14247	0.588695	1	23446; 79751	23446; 79751
GO Molecular Function	purine nucleotide binding	18	164	1539	14247	0.598952	1	377; 378; 558; 610; 1655; 1665; 1956; 2580; 3308; 3329; 3796; 4233; 4343; 5218; 10021; 11158; 11159; 127933	10021; 11158; 11159; 127933; 1655; 1665; 1956; 2580; 3308; 3329; 377; 378; 3796; 4233; 4343; 5218; 558; 610
GO Molecular Function	ion channel activity	5	164	367	14247	0.60855	1	610; 1182; 3759; 3784; 10021	10021; 1182; 3759; 3784; 610
GO Biological Process	regulation of cell proliferation	4	162	269	13802	0.610788	1	3479; 4853; 8829; 10608	10608; 3479; 4853; 8829
GO Biological Process	hearing	2	162	81	13802	0.614494	1	2697; 3784	2697; 3784
GO Molecular Function	nucleotide binding	18	164	1554	14247	0.615548	1	377; 378; 558; 610; 1655; 1665; 1956; 2580; 3308; 3329; 3796; 4233; 4343; 5218; 10021; 11158; 11159; 127933	10021; 11158; 11159; 127933; 1655; 1665; 1956; 2580; 3308; 3329; 377; 378; 3796; 4233; 4343; 5218; 558; 610
GO Biological Process	neurogenesis	6	162	455	13802	0.616563	1	4208; 4853; 7057; 8829; 9759; 28514	28514; 4208; 4853; 7057; 8829; 9759
GO Biological Process	mitotic cell cycle	5	162	364	13802	0.617437	1	3479; 4774; 5728; 23649; 27436	23649; 27436; 3479; 4774; 5728
GO Cellular Component	inner membrane	3	160	176	13457	0.618593	1	6576; 7106; 79751	6576; 7106; 79751
GO Biological Process	perception of sound	2	162	82	13802	0.619018	1	2697; 3784	2697; 3784
GO Cellular Component	extrachromosomal DNA	4	160	269	13457	0.619525	1	1788; 1789; 57645; 140809	140809; 1788; 1789; 57645
GO Molecular Function	carboxylic acid transporter activity	2	164	85	14247	0.625065	1	6576; 79751	6576; 79751
GO Molecular Function	organic acid transporter activity	2	164	85	14247	0.625065	1	6576; 79751	6576; 79751
GO Biological Process	RNA metabolism	6	162	460	13802	0.626233	1	103; 1665; 5725; 8683; 54502; 83440	103; 1665; 54502; 5725; 83440; 8683
GO Molecular Function	DNA binding	29	164	2551	14247	0.628219	1	103; 1050; 1788; 1789; 3021; 3638; 3691; 4208; 4609; 4774; 5440; 5792; 6936; 8161; 8289; 8683; 8943; 9422; 9464; 10608; 10919; 29128; 29901; 29956; 51444; 55553; 57472; 57714; 140809	103; 1050; 10608; 10919; 140809; 1788; 1789; 29128; 29901; 29956; 3021; 3638; 3691; 4208; 4609; 4774; 51444; 5440; 55553; 57472; 57714; 5792; 6936; 8161; 8289; 8683; 8943; 9422; 9464
GO Molecular Function	transcription factor activity	11	164	935	14247	0.63349	1	1050; 3691; 4208; 4609; 4774; 9464; 10608; 29956; 55553; 57472; 57714	1050; 10608; 29956; 3691; 4208; 4609; 4774; 55553; 57472; 57714; 9464
GO Biological Process	cation transport	6	162	469	13802	0.64327	1	535; 610; 3759; 3784; 10021; 94081	10021; 3759; 3784; 535; 610; 94081
GO Biological Process	main pathways of carbohydrate metabolism	2	162	89	13802	0.649238	1	594; 2539	2539; 594
GO Biological Process	sodium ion transport	2	162	89	13802	0.649238	1	610; 10021	10021; 610
GO Molecular Function	phosphoric ester hydrolase activity	4	164	293	14247	0.655236	1	5728; 5792; 54545; 92370	54545; 5728; 5792; 92370
GO Molecular Function	GTP binding	4	164	294	14247	0.657507	1	377; 378; 11158; 11159	11158; 11159; 377; 378
GO Biological Process	anti-apoptosis	2	162	94	13802	0.669354	1	4170; 4853	4170; 4853
GO Biological Process	negative regulation of apoptosis	2	162	94	13802	0.669354	1	4170; 4853	4170; 4853
GO Molecular Function	guanyl nucleotide binding	4	164	301	14247	0.673105	1	377; 378; 11158; 11159	11158; 11159; 377; 378
GO Molecular Function	hydrolase activity	23	164	2065	14247	0.675495	1	103; 290; 377; 378; 1075; 1655; 1665; 2147; 2643; 4312; 5728; 5792; 9759; 10797; 10942; 11158; 11159; 23621; 54545; 55775; 79814; 83451; 92370	103; 1075; 10797; 10942; 11158; 11159; 1655; 1665; 2147; 23621; 2643; 290; 377; 378; 4312; 54545; 55775; 5728; 5792; 79814; 83451; 92370; 9759
GO Molecular Function	chymotrypsin activity	2	164	99	14247	0.681186	1	2147; 10942	10942; 2147
GO Cellular Component	nuclear membrane	2	160	96	13457	0.681809	1	23214; 23345	23214; 23345
GO Biological Process	blood coagulation	2	162	98	13802	0.684618	1	2147; 7057	2147; 7057
GO Molecular Function	molecular_function unknown	8	164	698	14247	0.69241	1	6385; 7168; 7170; 10904; 23649; 27436; 51495; 375790	10904; 23649; 27436; 375790; 51495; 6385; 7168; 7170
GO Molecular Function	adenyl nucleotide binding	14	164	1260	14247	0.692864	1	558; 610; 1655; 1665; 1956; 2580; 3308; 3329; 3796; 4233; 4343; 5218; 10021; 127933	10021; 127933; 1655; 1665; 1956; 2580; 3308; 3329; 3796; 4233; 4343; 5218; 558; 610
GO Biological Process	coenzyme and prosthetic group biosynthesis	2	162	102	13802	0.699182	1	1371; 10797	10797; 1371
GO Cellular Component	chromatin	3	160	205	13457	0.700503	1	1788; 3021; 55553	1788; 3021; 55553
GO Molecular Function	endopeptidase activity	4	164	314	14247	0.700687	1	2147; 4312; 10942; 23621	10942; 2147; 23621; 4312
GO Biological Process	DNA replication and chromosome cycle	3	162	208	13802	0.701348	1	3479; 4774; 23649	23649; 3479; 4774
GO Biological Process	coenzyme metabolism	2	162	103	13802	0.702717	1	2539; 10797	10797; 2539
GO Molecular Function	oxidoreductase activity\, acting on CH-OH group of donors	2	164	107	14247	0.709419	1	2539; 2820	2539; 2820
GO Biological Process	cell homeostasis	2	162	105	13802	0.709664	1	4170; 4609	4170; 4609
GO Cellular Component	spliceosome complex	2	160	105	13457	0.71432	1	1665; 57461	1665; 57461
GO Cellular Component	endomembrane system	3	160	212	13457	0.717961	1	23214; 23345; 57698	23214; 23345; 57698
GO Molecular Function	guanyl-nucleotide exchange factor activity	2	164	111	14247	0.72259	1	23370; 57580	23370; 57580
GO Biological Process	proteolysis and peptidolysis	8	162	708	13802	0.725502	1	290; 1075; 2147; 4312; 7078; 10942; 23621; 54467	1075; 10942; 2147; 23621; 290; 4312; 54467; 7078
GO Molecular Function	trypsin activity	2	164	113	14247	0.728951	1	2147; 10942	10942; 2147
GO Biological Process	homeostasis	2	162	111	13802	0.729551	1	4170; 4609	4170; 4609
GO Cellular Component	membrane	59	160	5192	13457	0.734459	1	290; 302; 372; 535; 558; 610; 858; 1050; 1182; 1956; 2697; 3691; 3759; 3784; 4035; 4086; 4170; 4233; 4580; 4853; 5792; 6385; 6576; 7106; 7412; 8289; 8683; 8829; 9070; 9411; 9883; 9902; 10021; 10090; 10487; 10904; 10942; 22876; 23214; 23345; 23446; 23531; 23621; 23649; 28514; 29956; 50515; 54545; 55327; 55717; 57580; 57590; 57698; 79751; 79850; 81622; 91869; 94081; 220963	10021; 10090; 10487; 1050; 10904; 10942; 1182; 1956; 220963; 22876; 23214; 23345; 23446; 23531; 23621; 23649; 2697; 28514; 290; 29956; 302; 3691; 372; 3759; 3784; 4035; 4086; 4170; 4233; 4580; 4853; 50515; 535; 54545; 55327; 55717; 558; 57580; 57590; 57698; 5792; 610; 6385; 6576; 7106; 7412; 79751; 79850; 81622; 8289; 858; 8683; 8829; 9070; 91869; 94081; 9411; 9883; 9902
GO Biological Process	protein catabolism	8	162	719	13802	0.740158	1	290; 1075; 2147; 4312; 7078; 10942; 23621; 54467	1075; 10942; 2147; 23621; 290; 4312; 54467; 7078
GO Molecular Function	nucleotidyltransferase activity	2	164	117	14247	0.741241	1	5440; 23649	23649; 5440
GO Biological Process	chromatin assembly/disassembly	2	162	118	13802	0.751048	1	3021; 8289	3021; 8289
GO Cellular Component	lysosome	2	160	118	13457	0.755537	1	1075; 89781	1075; 89781
GO Cellular Component	lytic vacuole	2	160	118	13457	0.755537	1	1075; 89781	1075; 89781
GO Molecular Function	ATP dependent helicase activity	2	164	123	14247	0.758645	1	1655; 1665	1655; 1665
GO Biological Process	positive regulation of cell proliferation	2	162	121	13802	0.759733	1	3479; 8829	3479; 8829
GO Biological Process	transmembrane receptor protein tyrosine kinase signaling pathway	2	162	122	13802	0.76256	1	1956; 58533	1956; 58533
GO Biological Process	cell death	5	162	443	13802	0.763994	1	2147; 4170; 4853; 23531; 27250	2147; 23531; 27250; 4170; 4853
GO Biological Process	death	5	162	448	13802	0.771608	1	2147; 4170; 4853; 23531; 27250	2147; 23531; 27250; 4170; 4853
GO Biological Process	cell adhesion	7	162	647	13802	0.771857	1	3691; 5792; 7057; 7412; 8829; 10979; 28514	10979; 28514; 3691; 5792; 7057; 7412; 8829
GO Molecular Function	cation transporter activity	3	164	246	14247	0.775785	1	535; 94081; 220963	220963; 535; 94081
GO Biological Process	regulation of cellular process	4	162	348	13802	0.775909	1	3479; 4853; 8829; 10608	10608; 3479; 4853; 8829
GO Biological Process	macromolecule catabolism	8	162	749	13802	0.777348	1	290; 1075; 2147; 4312; 7078; 10942; 23621; 54467	1075; 10942; 2147; 23621; 290; 4312; 54467; 7078
GO Molecular Function	structural constituent of ribosome	3	164	247	14247	0.777714	1	5757; 79850; 326626	326626; 5757; 79850
GO Molecular Function	nucleic acid binding	37	164	3471	14247	0.778345	1	103; 1050; 1655; 1665; 1788; 1789; 3021; 3638; 3691; 4208; 4609; 4774; 5440; 5725; 5792; 6936; 8161; 8289; 8683; 8943; 9422; 9464; 10608; 10919; 29128; 29901; 29956; 51444; 54502; 55553; 57472; 57645; 57714; 58155; 83440; 127933; 140809	103; 1050; 10608; 10919; 127933; 140809; 1655; 1665; 1788; 1789; 29128; 29901; 29956; 3021; 3638; 3691; 4208; 4609; 4774; 51444; 5440; 54502; 55553; 5725; 57472; 57645; 57714; 5792; 58155; 6936; 8161; 8289; 83440; 8683; 8943; 9422; 9464
GO Biological Process	regulation of biological process	4	162	354	13802	0.785736	1	3479; 4853; 8829; 10608	10608; 3479; 4853; 8829
GO Cellular Component	vacuole	2	160	133	13457	0.795801	1	1075; 89781	1075; 89781
GO Molecular Function	hydrolase activity\, acting on acid anhydrides	6	164	579	14247	0.797274	1	377; 378; 1655; 1665; 11158; 11159	11158; 11159; 1655; 1665; 377; 378
GO Biological Process	skeletal development	2	162	138	13802	0.803554	1	302; 3479	302; 3479
GO Biological Process	negative regulation of cell proliferation	2	162	138	13802	0.803554	1	4853; 10608	10608; 4853
GO Biological Process	energy derivation by oxidation of organic compounds	2	162	140	13802	0.808156	1	594; 2539	2539; 594
GO Biological Process	transcription from Pol II promoter	5	162	477	13802	0.812049	1	4208; 4609; 5440; 9464; 10608	10608; 4208; 4609; 5440; 9464
GO Biological Process	perception of abiotic stimulus	4	162	373	13802	0.814542	1	2697; 3784; 4942; 7078	2697; 3784; 4942; 7078
GO Cellular Component	nucleoplasm	10	160	971	13457	0.818906	1	4208; 5440; 5725; 8161; 8289; 9422; 9759; 10608; 11137; 51447	10608; 11137; 4208; 51447; 5440; 5725; 8161; 8289; 9422; 9759
GO Biological Process	sensory perception	4	162	383	13802	0.828352	1	2697; 3784; 4942; 7078	2697; 3784; 4942; 7078
GO Biological Process	secretory pathway	2	162	153	13802	0.835567	1	378; 10971	10971; 378
GO Molecular Function	lipid binding	2	164	162	14247	0.846615	1	302; 57580	302; 57580
GO Molecular Function	transcription factor binding	3	164	289	14247	0.846627	1	4208; 9759; 10608	10608; 4208; 9759
GO Cellular Component	cytoplasmic vesicle	2	160	159	13457	0.850594	1	22841; 89781	22841; 89781
GO Molecular Function	serine-type endopeptidase activity	2	164	165	14247	0.851879	1	2147; 10942	10942; 2147
GO Molecular Function	ATP binding	12	164	1245	14247	0.85325	1	558; 1655; 1665; 1956; 2580; 3308; 3329; 3796; 4233; 4343; 5218; 127933	127933; 1655; 1665; 1956; 2580; 3308; 3329; 3796; 4233; 4343; 5218; 558
GO Molecular Function	protein serine/threonine kinase activity	4	164	414	14247	0.856807	1	558; 2580; 5218; 127933	127933; 2580; 5218; 558
GO Molecular Function	peptidase activity	6	164	642	14247	0.863695	1	290; 1075; 2147; 4312; 10942; 23621	1075; 10942; 2147; 23621; 290; 4312
GO Biological Process	apoptosis	4	162	414	13802	0.865725	1	2147; 4170; 4853; 27250	2147; 27250; 4170; 4853
GO Biological Process	programmed cell death	4	162	416	13802	0.867873	1	2147; 4170; 4853; 27250	2147; 27250; 4170; 4853
GO Biological Process	protein kinase cascade	2	162	172	13802	0.868776	1	2147; 51495	2147; 51495
GO Biological Process	perception of external stimulus	4	162	417	13802	0.868935	1	2697; 3784; 4942; 7078	2697; 3784; 4942; 7078
GO Molecular Function	RNA binding	5	164	540	14247	0.870425	1	103; 1655; 5725; 8683; 127933	103; 127933; 1655; 5725; 8683
GO Biological Process	response to wounding	3	162	303	13802	0.872108	1	2147; 9759; 57580	2147; 57580; 9759
GO Cellular Component	obsolete cellular component	5	160	529	13457	0.876335	1	1788; 3021; 9910; 22841; 55553	1788; 22841; 3021; 55553; 9910
GO Molecular Function	serine-type peptidase activity	2	164	183	14247	0.879899	1	2147; 10942	10942; 2147
GO Biological Process	inflammatory response	2	162	187	13802	0.890209	1	9759; 57580	57580; 9759
GO Cellular Component	extracellular space	4	160	435	13457	0.892001	1	2147; 4312; 7057; 375790	2147; 375790; 4312; 7057
GO Biological Process	signal transduction	26	162	2620	13802	0.89206	1	377; 378; 558; 1956; 2147; 3479; 3691; 4086; 4233; 4853; 5792; 8289; 8829; 9411; 10487; 10971; 11158; 11159; 23603; 28514; 51495; 57580; 58533; 63898; 84951; 128239	10487; 10971; 11158; 11159; 128239; 1956; 2147; 23603; 28514; 3479; 3691; 377; 378; 4086; 4233; 4853; 51495; 558; 57580; 5792; 58533; 63898; 8289; 84951; 8829; 9411
GO Cellular Component	chromosome	3	160	319	13457	0.894238	1	1788; 3021; 55553	1788; 3021; 55553
GO Biological Process	vision	2	162	195	13802	0.900178	1	4942; 7078	4942; 7078
GO Biological Process	immune response	7	162	792	13802	0.906073	1	103; 1075; 2147; 5757; 7114; 9759; 57580	103; 1075; 2147; 5757; 57580; 7114; 9759
GO Biological Process	innate immune response	2	162	201	13802	0.90706	1	9759; 57580	57580; 9759
GO Molecular Function	metallopeptidase activity	2	164	205	14247	0.907086	1	290; 4312	290; 4312
GO Biological Process	perception of light	2	162	203	13802	0.909247	1	4942; 7078	4942; 7078
GO Biological Process	response to light	2	162	207	13802	0.91347	1	4942; 7078	4942; 7078
GO Molecular Function	receptor signaling protein activity	2	164	213	14247	0.915374	1	3927; 4086	3927; 4086
GO Biological Process	regulation of apoptosis	2	162	214	13802	0.920395	1	4170; 4853	4170; 4853
GO Biological Process	energy pathways	2	162	218	13802	0.924101	1	594; 2539	2539; 594
GO Biological Process	response to radiation	2	162	222	13802	0.927636	1	4942; 7078	4942; 7078
GO Molecular Function	electron transporter activity	3	164	373	14247	0.929827	1	1956; 5440; 10797	10797; 1956; 5440
GO Molecular Function	porter activity	2	164	234	14247	0.933796	1	79751; 220963	220963; 79751
GO Molecular Function	electrochemical potential-driven transporter activity	2	164	235	14247	0.934566	1	79751; 220963	220963; 79751
GO Biological Process	response to pest/pathogen/parasite	4	162	501	13802	0.935243	1	103; 2147; 9759; 57580	103; 2147; 57580; 9759
GO Molecular Function	carrier activity	4	164	512	14247	0.935835	1	7106; 79751; 81622; 220963	220963; 7106; 79751; 81622
GO Biological Process	electron transport	4	162	505	13802	0.937457	1	1956; 2820; 5440; 57590	1956; 2820; 5440; 57590
GO Molecular Function	oxidoreductase activity	5	164	647	14247	0.942071	1	594; 1371; 2539; 2820; 10797	10797; 1371; 2539; 2820; 594
GO Biological Process	biosynthesis	10	162	1199	13802	0.946516	1	1371; 2643; 8943; 10797; 27230; 50515; 79814; 79850; 83440; 89781	10797; 1371; 2643; 27230; 50515; 79814; 79850; 83440; 8943; 89781
GO Cellular Component	extracellular	12	160	1391	13457	0.946945	1	2147; 2199; 3479; 3691; 4312; 7057; 7078; 23345; 28514; 51495; 57542; 375790	2147; 2199; 23345; 28514; 3479; 3691; 375790; 4312; 51495; 57542; 7057; 7078
GO Biological Process	obsolete biological process	4	162	525	13802	0.94752	1	4086; 4170; 5725; 57461	4086; 4170; 5725; 57461
GO Cellular Component	soluble fraction	2	160	250	13457	0.950185	1	302; 2147	2147; 302
GO Biological Process	regulation of transcription from Pol II promoter	2	162	254	13802	0.950617	1	4609; 10608	10608; 4609
GO Biological Process	response to abiotic stimulus	5	162	655	13802	0.950953	1	2697; 3784; 4942; 7078; 83451	2697; 3784; 4942; 7078; 83451
GO Biological Process	defense response	7	162	887	13802	0.951331	1	103; 1075; 2147; 5757; 7114; 9759; 57580	103; 1075; 2147; 5757; 57580; 7114; 9759
GO Molecular Function	transcription cofactor activity	2	164	265	14247	0.953954	1	4208; 10608	10608; 4208
GO Molecular Function	obsolete molecular function	3	164	423	14247	0.956799	1	2199; 3479; 7114	2199; 3479; 7114
GO Molecular Function	ATPase activity\, coupled	2	164	277	14247	0.960001	1	1655; 1665	1655; 1665
GO Cellular Component	cytosol	3	160	417	13457	0.96001	1	4860; 9910; 57580	4860; 57580; 9910
GO Cellular Component	cellular_component unknown	5	160	680	13457	0.96293	1	1789; 2539; 7168; 10979; 51495	10979; 1789; 2539; 51495; 7168
GO Biological Process	biological_process unknown	8	162	1040	13802	0.96368	1	3927; 6385; 7168; 8161; 8289; 10904; 23321; 326626	10904; 23321; 326626; 3927; 6385; 7168; 8161; 8289
GO Biological Process	cell communication	31	162	3345	13802	0.964005	1	377; 378; 558; 1956; 2147; 2643; 2697; 3479; 3691; 4086; 4233; 4853; 5792; 7057; 7412; 8289; 8829; 9411; 10487; 10971; 10979; 11158; 11159; 23603; 28514; 51495; 57580; 58533; 63898; 84951; 128239	10487; 10971; 10979; 11158; 11159; 128239; 1956; 2147; 23603; 2643; 2697; 28514; 3479; 3691; 377; 378; 4086; 4233; 4853; 51495; 558; 57580; 5792; 58533; 63898; 7057; 7412; 8289; 84951; 8829; 9411
GO Molecular Function	ATPase activity	2	164	291	14247	0.966064	1	1655; 1665	1655; 1665
GO Molecular Function	hydrolase activity\, acting on ester bonds	4	164	588	14247	0.966969	1	5728; 5792; 54545; 92370	54545; 5728; 5792; 92370
GO Biological Process	response to biotic stimulus	7	162	963	13802	0.972279	1	103; 1075; 2147; 5757; 7114; 9759; 57580	103; 1075; 2147; 5757; 57580; 7114; 9759
GO Biological Process	cell surface receptor linked signal transduction	9	162	1207	13802	0.975429	1	1956; 3691; 4086; 4233; 4853; 5792; 10487; 28514; 58533	10487; 1956; 28514; 3691; 4086; 4233; 4853; 5792; 58533
GO Biological Process	response to external stimulus	12	162	1539	13802	0.976153	1	103; 1075; 2147; 2697; 3784; 4942; 5757; 7078; 7114; 9759; 57580; 83451	103; 1075; 2147; 2697; 3784; 4942; 5757; 57580; 7078; 7114; 83451; 9759
GO Molecular Function	ligase activity	2	164	321	14247	0.976153	1	54467; 63898	54467; 63898
GO Molecular Function	hydrolase activity\, acting on acid anhydrides\, in phosphorus-containing anhydrides	2	164	323	14247	0.976708	1	1655; 1665	1655; 1665
GO Cellular Component	transcription factor complex	5	160	736	13457	0.977114	1	9422; 9759; 10608; 11137; 51447	10608; 11137; 51447; 9422; 9759
GO Biological Process	response to stress	6	162	872	13802	0.977669	1	103; 2147; 9759; 27230; 55775; 57580	103; 2147; 27230; 55775; 57580; 9759
GO Molecular Function	receptor activity	11	164	1601	14247	0.99086	1	290; 558; 1956; 3691; 4035; 4233; 4853; 5792; 8829; 9902; 23531	1956; 23531; 290; 3691; 4035; 4233; 4853; 558; 5792; 8829; 9902
GO Biological Process	cell-cell signaling	3	162	568	13802	0.991151	1	2643; 2697; 8829	2643; 2697; 8829
GO Biological Process	lipid metabolism	3	162	580	13802	0.992213	1	2820; 4035; 114881	114881; 2820; 4035
GO Molecular Function	transmembrane receptor activity	6	164	1031	14247	0.993109	1	558; 1956; 3691; 4233; 5792; 8829	1956; 3691; 4233; 558; 5792; 8829
GO Biological Process	protein biosynthesis	3	162	650	13802	0.996338	1	27230; 79850; 83440	27230; 79850; 83440
GO Molecular Function	receptor binding	2	164	572	14247	0.998791	1	3479; 28514	28514; 3479
GO Molecular Function	signal transducer activity	16	164	2476	14247	0.998995	1	290; 558; 1956; 3479; 3691; 3927; 4035; 4086; 4233; 4853; 5792; 7057; 8829; 9902; 23531; 28514	1956; 23531; 28514; 290; 3479; 3691; 3927; 4035; 4086; 4233; 4853; 558; 5792; 7057; 8829; 9902
GO Biological Process	macromolecule biosynthesis	4	162	1002	13802	0.999528	1	27230; 50515; 79850; 83440	27230; 50515; 79850; 83440
GO Biological Process	NADPH metabolism	1	162	10	13802	1	1	2539	2539
GO Molecular Function	glycosaminoglycan binding	1	164	88	14247	1	1	7057	7057
GO Biological Process	histogenesis and organogenesis	1	162	46	13802	1	1	4170	4170
GO Cellular Component	TCA cycle enzyme complex (sensu Eukarya)	1	160	5	13457	1	1	594	594
GO Biological Process	transition metal ion homeostasis	1	162	32	13802	1	1	4609	4609
GO Molecular Function	acidic amino acid transporter activity	1	164	8	14247	1	1	79751	79751
GO Biological Process	response to chemical substance	1	162	256	13802	1	1	83451	83451
GO Molecular Function	acid-D-amino acid ligase activity	1	164	128	14247	1	1	54467	54467
GO Biological Process	G-protein signaling\, coupled to cyclic nucleotide second messenger	1	162	104	13802	1	1	10487	10487
GO Molecular Function	guanylate kinase activity	1	164	19	14247	1	1	55327	55327
GO Biological Process	positive regulation of RAS protein signal transduction	1	162	2	13802	1	1	4853	4853
GO Biological Process	aminoglycan metabolism	1	162	30	13802	1	1	50515	50515
GO Biological Process	regulation of CDK activity	1	162	40	13802	1	1	5728	5728
GO Biological Process	amino acid transport	1	162	56	13802	1	1	79751	79751
GO Molecular Function	organic cation transporter activity	1	164	23	14247	1	1	220963	220963
GO Molecular Function	lipid transporter activity	1	164	69	14247	1	1	4035	4035
GO Molecular Function	RNA polymerase II transcription factor activity\, enhancer binding	1	164	19	14247	1	1	1050	1050
GO Biological Process	secondary metabolism	1	162	30	13802	1	1	79814	79814
GO Molecular Function	peptide hormone	1	164	6	14247	1	1	3479	3479
GO Biological Process	negative regulation of transcription\, DNA-dependent	1	162	87	13802	1	1	10608	10608
GO Cellular Component	alpha-ketoglutarate dehydrogenase complex	1	160	5	13457	1	1	594	594
GO Biological Process	response to endogenous stimulus	1	162	232	13802	1	1	55775	55775
GO Biological Process	regulation of pigmentation	1	162	1	13802	1	1	89781	89781
GO Biological Process	protein amino acid sulfation	1	162	9	13802	1	1	10090	10090
GO Biological Process	cAMP-mediated signaling	1	162	71	13802	1	1	10487	10487
GO Molecular Function	transferase activity\, transferring nitrogenous groups	1	164	31	14247	1	1	4942	4942
GO Cellular Component	DNA-directed RNA polymerase II\, core complex	1	160	33	13457	1	1	5440	5440
GO Biological Process	nicotinamide metabolism	1	162	13	13802	1	1	2539	2539
GO Biological Process	glycerolipid metabolism	1	162	21	13802	1	1	2820	2820
GO Biological Process	morphogenesis of an epithelial sheet	1	162	2	13802	1	1	4853	4853
GO Molecular Function	metalloendopeptidase inhibitor activity	1	164	7	14247	1	1	7078	7078
GO Molecular Function	cysteine-type endopeptidase activity	1	164	125	14247	1	1	1075	1075
GO Molecular Function	glucosamine-6-phosphate deaminase activity	1	164	2	14247	1	1	132789	132789
GO Biological Process	mitochondrial matrix protein import	1	162	2	13802	1	1	3329	3329
GO Cellular Component	melanosome	1	160	1	13457	1	1	89781	89781
GO Biological Process	protein-mitochondrial targeting	1	162	17	13802	1	1	3329	3329
GO Biological Process	aromatic amino acid family catabolism	1	162	11	13802	1	1	2643	2643
GO Biological Process	hair cell differentiation	1	162	2	13802	1	1	28514	28514
GO Molecular Function	transferase activity\, transferring pentosyl groups	1	164	30	14247	1	1	4860	4860
GO Molecular Function	anticoagulant activity	1	164	8	14247	1	1	302	302
GO Biological Process	viral genome replication	1	162	19	13802	1	1	4774	4774
GO Molecular Function	ligase activity\, forming carbon-nitrogen bonds	1	164	167	14247	1	1	54467	54467
GO Biological Process	cell-matrix adhesion	1	162	80	13802	1	1	3691	3691
GO Biological Process	glucose 6-phosphate utilization	1	162	1	13802	1	1	2539	2539
GO Molecular Function	intramolecular transferase activity	1	164	14	14247	1	1	55276	55276
GO Cellular Component	proteasome regulatory particle\, base subcomplex (sensu Eukarya)	1	160	4	13457	1	1	4860	4860
GO Molecular Function	anion channel activity	1	164	42	14247	1	1	1182	1182
GO Biological Process	cellular morphogenesis	1	162	35	13802	1	1	10979	10979
GO Molecular Function	transferase activity\, transferring glycosyl groups	1	164	202	14247	1	1	4860	4860
GO Biological Process	porphyrin biosynthesis	1	162	16	13802	1	1	1371	1371
GO Biological Process	amino acid derivative metabolism	1	162	75	13802	1	1	79814	79814
GO Biological Process	chondroitin sulfate proteoglycan biosynthesis	1	162	5	13802	1	1	50515	50515
GO Biological Process	germ-cell migration	1	162	7	13802	1	1	51444	51444
GO Molecular Function	organic cation porter activity	1	164	16	14247	1	1	220963	220963
GO Biological Process	protein amino acid glycosylation	1	162	117	13802	1	1	27230	27230
GO Biological Process	mRNA splice site selection	1	162	12	13802	1	1	8683	8683
GO Biological Process	amine biosynthesis	1	162	90	13802	1	1	79814	79814
GO Molecular Function	intramolecular isomerase activity\, interconverting aldoses and ketoses	1	164	9	14247	1	1	132789	132789
GO Molecular Function	mRNA binding	1	164	100	14247	1	1	8683	8683
GO Biological Process	pyridine nucleotide metabolism	1	162	14	13802	1	1	2539	2539
GO Biological Process	protein secretion	1	162	25	13802	1	1	81622	81622
GO Molecular Function	adenylate cyclase binding	1	164	2	14247	1	1	10487	10487
GO Biological Process	cell ion homeostasis	1	162	95	13802	1	1	4609	4609
GO Biological Process	chondroitin sulfate biosynthesis	1	162	4	13802	1	1	50515	50515
GO Biological Process	inner ear morphogenesis	1	162	2	13802	1	1	28514	28514
GO Biological Process	nucleocytoplasmic transport	1	162	108	13802	1	1	23214	23214
GO Cellular Component	microtubule organizing center	1	160	89	13457	1	1	9910	9910
GO Cellular Component	histone deacetylase complex	1	160	21	13457	1	1	9759	9759
GO Biological Process	mitochondrial citrate transport	1	162	1	13802	1	1	6576	6576
GO Molecular Function	metalloendopeptidase activity	1	164	108	14247	1	1	4312	4312
GO Biological Process	spermidine metabolism	1	162	3	13802	1	1	79814	79814
GO Biological Process	regulation of actin filament length	1	162	8	13802	1	1	7114	7114
GO Molecular Function	actin monomer sequestering activity	1	164	1	14247	1	1	7114	7114
GO Biological Process	glycerol ether metabolism	1	162	21	13802	1	1	2820	2820
GO Biological Process	muscle cell differentiation	1	162	1	13802	1	1	23345	23345
GO Molecular Function	transaminase activity	1	164	31	14247	1	1	4942	4942
GO Molecular Function	inward rectifier potassium channel activity	1	164	18	14247	1	1	3759	3759
GO Biological Process	DNA repair	1	162	196	13802	1	1	55775	55775
GO Molecular Function	polyphosphate kinase activity	1	164	1	14247	1	1	51447	51447
GO Biological Process	group transfer coenzyme metabolism	1	162	43	13802	1	1	10797	10797
GO Biological Process	spliceosome assembly	1	162	23	13802	1	1	8683	8683
GO Molecular Function	site-specific DNA-methyltransferase (cytosine-specific) activity	1	164	1	14247	1	1	1789	1789
GO Cellular Component	centrosome	1	160	51	13457	1	1	9910	9910
GO Biological Process	protein-nucleus import\, docking	1	162	18	13802	1	1	23214	23214
GO Molecular Function	oxidoreductase activity\, acting on the CH-CH group of donors	1	164	62	14247	1	1	1371	1371
GO Molecular Function	GTP cyclohydrolase I activity	1	164	1	14247	1	1	2643	2643
GO Biological Process	protein localization	1	162	10	13802	1	1	375790	375790
GO Biological Process	positive regulation of cuticle pigmentation	1	162	1	13802	1	1	89781	89781
GO Biological Process	SMAD protein heteromerization	1	162	5	13802	1	1	4086	4086
GO Biological Process	Rho protein signal transduction	1	162	29	13802	1	1	9411	9411
GO Cellular Component	plastid	1	160	52	13457	1	1	1655	1655
GO Cellular Component	apicolateral plasma membrane	1	160	135	13457	1	1	2697	2697
GO Biological Process	neurotransmitter metabolism	1	162	22	13802	1	1	2643	2643
GO Biological Process	exocytosis	1	162	59	13802	1	1	10971	10971
GO Molecular Function	sugar binding	1	164	135	14247	1	1	9902	9902
GO Cellular Component	gap junction	1	160	25	13457	1	1	2697	2697
GO Cellular Component	chromatin remodeling complex	1	160	35	13457	1	1	8289	8289
GO Biological Process	viral life cycle	1	162	30	13802	1	1	4774	4774
GO Molecular Function	tricarboxylic acid transporter activity	1	164	8	14247	1	1	6576	6576
GO Biological Process	G2/M transition of mitotic cell cycle	1	162	47	13802	1	1	5728	5728
GO Biological Process	tRNA aminoacylation	1	162	106	13802	1	1	83440	83440
GO Molecular Function	protein channel activity	1	164	2	14247	1	1	4170	4170
GO Biological Process	regulation of programmed cell death	1	162	127	13802	1	1	4853	4853
GO Molecular Function	delayed rectifier potassium channel activity	1	164	10	14247	1	1	3784	3784
GO Biological Process	regulation of transcription from Pol I promoter	1	162	5	13802	1	1	5440	5440
GO Biological Process	steroid hormone receptor signaling pathway	1	162	23	13802	1	1	8289	8289
GO Molecular Function	protein translocase activity	1	164	19	14247	1	1	81622	81622
GO Biological Process	tRNA metabolism	1	162	141	13802	1	1	83440	83440
GO Molecular Function	microtubule motor activity	1	164	53	14247	1	1	3796	3796
GO Biological Process	glycoprotein biosynthesis	1	162	121	13802	1	1	27230	27230
GO Cellular Component	ubiquitin ligase complex	1	160	60	13457	1	1	54467	54467
GO Biological Process	nucleosome mobilization	1	162	1	13802	1	1	8289	8289
GO Biological Process	mechanoreceptor differentiation	1	162	2	13802	1	1	28514	28514
GO Biological Process	adenylate cyclase activation	1	162	20	13802	1	1	10487	10487
GO Molecular Function	deacetylase activity	1	164	15	14247	1	1	9759	9759
GO Molecular Function	lamin binding	1	164	5	14247	1	1	23345	23345
GO Biological Process	peptidyl-serine phosphorylation	1	162	1	13802	1	1	127933	127933
GO Biological Process	di-\, tri-valent inorganic cation homeostasis	1	162	64	13802	1	1	4609	4609
GO Molecular Function	oxidoreductase activity\, acting on the CH-NH group of donors\, NAD or NADP as acceptor	1	164	13	14247	1	1	10797	10797
GO Molecular Function	N-acetyltransferase activity	1	164	25	14247	1	1	64841	64841
GO Biological Process	actin cortical patch assembly	1	162	1	13802	1	1	23603	23603
GO Biological Process	antimicrobial humoral response (sensu Invertebrata)	1	162	11	13802	1	1	103	103
GO Biological Process	N-acetylglucosamine metabolism	1	162	9	13802	1	1	132789	132789
GO Cellular Component	postsynaptic membrane	1	160	3	13457	1	1	23345	23345
GO Biological Process	antimicrobial humoral response (sensu Vertebrata)	1	162	88	13802	1	1	103	103
GO Molecular Function	coproporphyrinogen oxidase activity	1	164	2	14247	1	1	1371	1371
GO Biological Process	L-phenylalanine metabolism	1	162	11	13802	1	1	2643	2643
GO Molecular Function	serine-type endopeptidase inhibitor activity	1	164	96	14247	1	1	5268	5268
GO Cellular Component	nucleosome	1	160	95	13457	1	1	3021	3021
GO Cellular Component	spindle	1	160	100	13457	1	1	9910	9910
GO Biological Process	inorganic anion transport	1	162	72	13802	1	1	1182	1182
GO Biological Process	polyamine biosynthesis	1	162	7	13802	1	1	79814	79814
GO Biological Process	nitric oxide metabolism	1	162	13	13802	1	1	2643	2643
GO Molecular Function	protein homodimerization activity	1	164	14	14247	1	1	89781	89781
GO Molecular Function	methylenetetrahydrofolate dehydrogenase (NADP+) activity	1	164	2	14247	1	1	10797	10797
GO Biological Process	arginine catabolism	1	162	6	13802	1	1	79814	79814
GO Biological Process	JNK cascade	1	162	40	13802	1	1	51495	51495
GO Biological Process	regulation of eye pigmentation	1	162	1	13802	1	1	89781	89781
GO Biological Process	chromatin-mediated maintenance of transcription	1	162	3	13802	1	1	8289	8289
GO Biological Process	nonselective vesicle transport	1	162	64	13802	1	1	8943	8943
GO Molecular Function	motor activity	1	164	152	14247	1	1	3796	3796
GO Biological Process	hemolysis	1	162	4	13802	1	1	23531	23531
GO Molecular Function	3-methyl-2-oxobutanoate dehydrogenase (2-methylpropanoyl-transferring) activity	1	164	2	14247	1	1	594	594
GO Cellular Component	proteasome regulatory particle (sensu Eukarya)	1	160	15	13457	1	1	4860	4860
GO Biological Process	polysaccharide metabolism	1	162	58	13802	1	1	2199	2199
GO Molecular Function	agmatinase activity	1	164	1	14247	1	1	79814	79814
GO Biological Process	mRNA modification	1	162	5	13802	1	1	54502	54502
GO Biological Process	nucleosome assembly	1	162	80	13802	1	1	3021	3021
GO Molecular Function	interstitial collagenase activity	1	164	1	14247	1	1	4312	4312
GO Biological Process	collagen catabolism	1	162	18	13802	1	1	4312	4312
GO Molecular Function	phosphatidylinositol-3\,4\,5-trisphosphate 3-phosphatase activity	1	164	1	14247	1	1	5728	5728
GO Biological Process	axon guidance	1	162	32	13802	1	1	8829	8829
GO Molecular Function	hepatocyte growth factor receptor activity	1	164	1	14247	1	1	4233	4233
GO Molecular Function	intramolecular isomerase activity	1	164	36	14247	1	1	132789	132789
GO Biological Process	negative regulation of transcription from Pol II promoter	1	162	70	13802	1	1	10608	10608
GO Biological Process	gametogenesis	1	162	190	13802	1	1	51444	51444
GO Cellular Component	SWI/SNF complex	1	160	3	13457	1	1	8289	8289
GO Biological Process	regulation of RAS protein signal transduction	1	162	2	13802	1	1	4853	4853
GO Biological Process	pentose-phosphate shunt	1	162	9	13802	1	1	2539	2539
GO Molecular Function	heparin binding	1	164	65	14247	1	1	7057	7057
GO Cellular Component	plastid stroma	1	160	18	13457	1	1	1655	1655
GO Cellular Component	secretory granule	1	160	10	13457	1	1	89781	89781
GO Molecular Function	vascular endothelial growth factor receptor activity	1	164	12	14247	1	1	8829	8829
GO Cellular Component	pore complex	1	160	54	13457	1	1	23214	23214
GO Molecular Function	ligase activity\, forming phosphoric ester bonds	1	164	119	14247	1	1	63898	63898
GO Biological Process	tetrahydrobiopterin biosynthesis	1	162	5	13802	1	1	2643	2643
GO Molecular Function	protein self binding	1	164	21	14247	1	1	89781	89781
GO Cellular Component	intercellular junction	1	160	118	13457	1	1	2697	2697
GO Molecular Function	transcription corepressor activity	1	164	97	14247	1	1	10608	10608
GO Biological Process	regulation of EGF receptor activity	1	162	4	13802	1	1	58533	58533
GO Molecular Function	lipid phosphatase activity	1	164	5	14247	1	1	5728	5728
GO Cellular Component	clathrin-coated vesicle	1	160	95	13457	1	1	22841	22841
GO Biological Process	citrate transport	1	162	1	13802	1	1	6576	6576
GO Biological Process	androgen receptor signaling pathway	1	162	14	13802	1	1	8289	8289
GO Biological Process	cation homeostasis	1	162	88	13802	1	1	4609	4609
GO Biological Process	axonogenesis	1	162	46	13802	1	1	8829	8829
GO Cellular Component	non-muscle myosin	1	160	24	13457	1	1	63898	63898
GO Molecular Function	transmembrane receptor protein tyrosine kinase docking protein activity	1	164	59	14247	1	1	3927	3927
GO Cellular Component	Cajal body	1	160	4	13457	1	1	8161	8161
GO Biological Process	odontogenesis	1	162	6	13802	1	1	28514	28514
GO Molecular Function	lipoprotein binding	1	164	22	14247	1	1	4035	4035
GO Molecular Function	protein stabilization activity	1	164	11	14247	1	1	89781	89781
GO Molecular Function	DNA topoisomerase activity	1	164	9	14247	1	1	27250	27250
GO Molecular Function	signal peptidase activity	1	164	2	14247	1	1	23621	23621
GO Biological Process	integrin-mediated signaling pathway	1	162	49	13802	1	1	3691	3691
GO Molecular Function	voltage-gated chloride channel activity	1	164	19	14247	1	1	1182	1182
GO Biological Process	induction of programmed cell death	1	162	127	13802	1	1	4853	4853
GO Biological Process	G-protein signaling\, adenylate cyclase activating pathway	1	162	26	13802	1	1	10487	10487
GO Biological Process	pteridine and derivative biosynthesis	1	162	10	13802	1	1	2643	2643
GO Molecular Function	L-amino acid transporter activity	1	164	19	14247	1	1	79751	79751
GO Molecular Function	hydrolase activity\, acting on carbon-nitrogen (but not peptide) bonds\, in linear amidines	1	164	12	14247	1	1	79814	79814
GO Biological Process	nitric oxide biosynthesis	1	162	13	13802	1	1	2643	2643
GO Molecular Function	glucose-6-phosphate 1-dehydrogenase activity	1	164	2	14247	1	1	2539	2539
GO Biological Process	positive regulation of transcription\, DNA-dependent	1	162	17	13802	1	1	8289	8289
GO Cellular Component	peroxisome	1	160	90	13457	1	1	7106	7106
GO Biological Process	glycoprotein metabolism	1	162	132	13802	1	1	27230	27230
GO Molecular Function	thrombin activity	1	164	3	14247	1	1	2147	2147
GO Biological Process	polyol metabolism	1	162	14	13802	1	1	2820	2820
GO Molecular Function	oxidoreductase activity\, acting on the CH-CH group of donors\, oxygen as acceptor	1	164	10	14247	1	1	1371	1371
GO Cellular Component	TCA cycle enzyme complex	1	160	6	13457	1	1	594	594
GO Cellular Component	heterogeneous nuclear ribonucleoprotein complex	1	160	15	13457	1	1	5725	5725
GO Biological Process	mitosis	1	162	135	13802	1	1	27436	27436
GO Molecular Function	ligand-regulated transcription factor activity	1	164	6	14247	1	1	4853	4853
GO Biological Process	chitin metabolism	1	162	11	13802	1	1	2199	2199
GO Cellular Component	Z disc	1	160	5	13457	1	1	9260	9260
GO Molecular Function	DNA ligase activity	1	164	10	14247	1	1	63898	63898
GO Cellular Component	myosin II	1	160	55	13457	1	1	63898	63898
GO Biological Process	chondroitin sulfate metabolism	1	162	4	13802	1	1	50515	50515
GO Biological Process	monocarboxylic acid transport	1	162	12	13802	1	1	220963	220963
GO Cellular Component	endosome	1	160	71	13457	1	1	1956	1956
GO Biological Process	proteoglycan biosynthesis	1	162	16	13802	1	1	50515	50515
GO Biological Process	peptidyl-tyrosine phosphorylation	1	162	10	13802	1	1	2147	2147
GO Molecular Function	choline transporter activity	1	164	3	14247	1	1	23446	23446
GO Biological Process	xenobiotic metabolism	1	162	68	13802	1	1	83451	83451
GO Biological Process	JAK-STAT cascade	1	162	30	13802	1	1	2147	2147
GO Molecular Function	hydrolase activity\, acting on carbon-nitrogen (but not peptide) bonds\, in linear amides	1	164	45	14247	1	1	9759	9759
GO Molecular Function	adenosine deaminase activity	1	164	7	14247	1	1	103	103
GO Biological Process	tricarboxylic acid transport	1	162	1	13802	1	1	6576	6576
GO Molecular Function	transferase activity\, transferring hexosyl groups	1	164	141	14247	1	1	4860	4860
GO Cellular Component	myosin	1	160	119	13457	1	1	63898	63898
GO Molecular Function	DNA ligase (ATP) activity	1	164	10	14247	1	1	63898	63898
GO Biological Process	growth	1	162	55	13802	1	1	22876	22876
GO Biological Process	aromatic amino acid family metabolism	1	162	46	13802	1	1	2643	2643
GO Molecular Function	pepsin A activity	1	164	10	14247	1	1	23621	23621
GO Biological Process	chloride transport	1	162	48	13802	1	1	1182	1182
GO Molecular Function	poly-pyrimidine tract binding	1	164	1	14247	1	1	5725	5725
GO Biological Process	response to xenobiotic stimulus	1	162	70	13802	1	1	83451	83451
GO Molecular Function	other isomerase activity	1	164	9	14247	1	1	27250	27250
GO Biological Process	carbohydrate biosynthesis	1	162	85	13802	1	1	50515	50515
GO Biological Process	regulation of cell adhesion	1	162	21	13802	1	1	28514	28514
GO Cellular Component	platelet dense granule	1	160	1	13457	1	1	89781	89781
GO Molecular Function	symporter activity	1	164	84	14247	1	1	79751	79751
GO Molecular Function	methylenetetrahydrofolate dehydrogenase (NAD+) activity	1	164	1	14247	1	1	10797	10797
GO Biological Process	positive regulation of gene expression\, epigenetic	1	162	5	13802	1	1	8289	8289
GO Biological Process	neutral lipid metabolism	1	162	21	13802	1	1	2820	2820
GO Biological Process	cortical actin cytoskeleton organization and biogenesis	1	162	1	13802	1	1	23603	23603
GO Molecular Function	phosphorylase activity	1	164	5	14247	1	1	4860	4860
GO Biological Process	G-protein signaling\, coupled to cAMP nucleotide second messenger	1	162	68	13802	1	1	10487	10487
GO Biological Process	chromatin remodeling	1	162	36	13802	1	1	8289	8289
GO Biological Process	glycosaminoglycan metabolism	1	162	29	13802	1	1	50515	50515
GO Molecular Function	oxidoreductase activity\, acting on the aldehyde or oxo group of donors	1	164	29	14247	1	1	594	594
GO Biological Process	caspase activation	1	162	20	13802	1	1	2147	2147
GO Biological Process	transmembrane receptor protein tyrosine phosphatase signaling pathway	1	162	12	13802	1	1	5792	5792
GO Molecular Function	hydrogen ion transporter activity	1	164	140	14247	1	1	535	535
GO Biological Process	pattern specification	1	162	52	13802	1	1	4853	4853
GO Molecular Function	Ras GTPase activator activity	1	164	8	14247	1	1	128239	128239
GO Molecular Function	aminopeptidase activity	1	164	28	14247	1	1	290	290
GO Cellular Component	mitochondrial outer membrane	1	160	54	13457	1	1	4170	4170
GO Biological Process	embryonic morphogenesis	1	162	18	13802	1	1	28514	28514
GO Biological Process	positive regulation of programmed cell death	1	162	127	13802	1	1	4853	4853
GO Biological Process	hydrogen transport	1	162	83	13802	1	1	535	535
GO Cellular Component	nuclear body	1	160	10	13457	1	1	8161	8161
GO Biological Process	cyclic-nucleotide-mediated signaling	1	162	111	13802	1	1	10487	10487
GO Cellular Component	peroxisomal membrane	1	160	25	13457	1	1	7106	7106
GO Molecular Function	manganese ion binding	1	164	46	14247	1	1	79814	79814
GO Biological Process	embryonic development (sensu Mammalia)	1	162	11	13802	1	1	28514	28514
GO Biological Process	porphyrin metabolism	1	162	19	13802	1	1	1371	1371
GO Biological Process	nonselective vesicle endocytosis	1	162	2	13802	1	1	377	377
GO Cellular Component	proteasome complex (sensu Eukarya)	1	160	48	13457	1	1	4860	4860
GO Molecular Function	RNA editase activity	1	164	2	14247	1	1	103	103
GO Cellular Component	euchromatin	1	160	1	13457	1	1	1788	1788
GO Biological Process	STAT protein nuclear translocation	1	162	3	13802	1	1	2147	2147
GO Biological Process	determination of symmetry	1	162	5	13802	1	1	4853	4853
GO Cellular Component	nuclear matrix	1	160	13	13457	1	1	1788	1788
GO Molecular Function	inositol-trisphosphate 3-kinase activity	1	164	8	14247	1	1	51447	51447
GO Biological Process	RAC protein signal transduction	1	162	3	13802	1	1	51495	51495
GO Molecular Function	beta-aspartyl-peptidase activity	1	164	1	14247	1	1	23621	23621
GO Molecular Function	nucleobase\, nucleoside\, nucleotide kinase activity	1	164	51	14247	1	1	55327	55327
GO Biological Process	endosome organization and biogenesis	1	162	27	13802	1	1	57698	57698
GO Molecular Function	transmembrane receptor protein tyrosine phosphatase activity	1	164	19	14247	1	1	5792	5792
GO Biological Process	determination of left/right symmetry	1	162	5	13802	1	1	4853	4853
GO Molecular Function	alpha DNA polymerase activity	1	164	2	14247	1	1	23649	23649
GO Molecular Function	organic anion transporter activity	1	164	39	14247	1	1	6576	6576
GO Biological Process	positive regulation of pigmentation	1	162	1	13802	1	1	89781	89781
GO Molecular Function	double-stranded RNA binding	1	164	32	14247	1	1	103	103
GO Biological Process	amino acid activation	1	162	106	13802	1	1	83440	83440
GO Biological Process	vitamin metabolism	1	162	45	13802	1	1	2539	2539
GO Molecular Function	kinase regulator activity	1	164	68	14247	1	1	10971	10971
GO Molecular Function	protein kinase regulator activity	1	164	63	14247	1	1	10971	10971
GO Biological Process	amino acid derivative biosynthesis	1	162	25	13802	1	1	79814	79814
GO Molecular Function	general RNA polymerase II transcription factor activity	1	164	41	14247	1	1	11137	11137
GO Cellular Component	kinesin complex	1	160	23	13457	1	1	3796	3796
GO Biological Process	chondroitin sulfate proteoglycan metabolism	1	162	6	13802	1	1	50515	50515
GO Molecular Function	deaminase activity	1	164	17	14247	1	1	103	103
GO Biological Process	amine/polyamine transport	1	162	62	13802	1	1	79751	79751
GO Molecular Function	methenyltetrahydrofolate cyclohydrolase activity	1	164	2	14247	1	1	10797	10797
GO Molecular Function	magnesium ion binding	1	164	148	14247	1	1	10797	10797
GO Biological Process	peptidyl-amino acid modification	1	162	20	13802	1	1	2147	2147
GO Biological Process	L-glutamate transport	1	162	5	13802	1	1	79751	79751
GO Cellular Component	connexon complex	1	160	20	13457	1	1	2697	2697
GO Biological Process	M phase	1	162	179	13802	1	1	27436	27436
GO Cellular Component	transcription factor TFIID complex	1	160	26	13457	1	1	11137	11137
GO Biological Process	lysosome organization and biogenesis	1	162	11	13802	1	1	89781	89781
GO Biological Process	ER to Golgi transport	1	162	31	13802	1	1	378	378
GO Molecular Function	acid phosphatase activity	1	164	18	14247	1	1	92370	92370
GO Cellular Component	coated vesicle	1	160	110	13457	1	1	22841	22841
GO Cellular Component	nucleolus	1	160	126	13457	1	1	5725	5725
GO Biological Process	tetrahydrobiopterin metabolism	1	162	5	13802	1	1	2643	2643
GO Molecular Function	oxidoreductase activity\, acting on the CH-OH group of donors\, NAD or NADP as acceptor	1	164	102	14247	1	1	2539	2539
GO Molecular Function	hormone activity	1	164	114	14247	1	1	3479	3479
GO Cellular Component	cell junction	1	160	139	13457	1	1	2697	2697
GO Molecular Function	omega peptidase activity	1	164	5	14247	1	1	23621	23621
GO Cellular Component	alpha-ketoglutarate dehydrogenase complex (sensu Eukarya)	1	160	5	13457	1	1	594	594
GO Biological Process	B-cell activation	1	162	25	13802	1	1	9759	9759
GO Molecular Function	protein tyrosine/serine/threonine phosphatase activity	1	164	40	14247	1	1	54545	54545
GO Molecular Function	P-P-bond-hydrolysis-driven transporter activity	1	164	156	14247	1	1	81622	81622
GO Biological Process	tRNA aminoacylation for protein translation	1	162	106	13802	1	1	83440	83440
GO Biological Process	NIK-I-kappaB/NF-kappaB cascade	1	162	31	13802	1	1	51495	51495
GO Biological Process	oxidoreduction coenzyme metabolism	1	162	18	13802	1	1	2539	2539
GO Molecular Function	pre-mRNA splicing factor activity	1	164	74	14247	1	1	8683	8683
GO Molecular Function	cell adhesion receptor activity	1	164	46	14247	1	1	3691	3691
GO Cellular Component	RNA polymerase complex	1	160	44	13457	1	1	5440	5440
GO Biological Process	ubiquitin-dependent protein catabolism	1	162	122	13802	1	1	54467	54467
GO Biological Process	ion homeostasis	1	162	95	13802	1	1	4609	4609
GO Cellular Component	ER-Golgi intermediate compartment	1	160	3	13457	1	1	11196	11196
GO Molecular Function	chloride channel activity	1	164	34	14247	1	1	1182	1182
GO Biological Process	Golgi vesicle transport	1	162	68	13802	1	1	378	378
GO Molecular Function	membrane alanyl aminopeptidase activity	1	164	11	14247	1	1	290	290
GO Cellular Component	caveola	1	160	7	13457	1	1	858	858
GO Molecular Function	kinase inhibitor activity	1	164	26	14247	1	1	10971	10971
GO Molecular Function	protein kinase inhibitor activity	1	164	24	14247	1	1	10971	10971
GO Biological Process	common-partner SMAD protein phosphorylation	1	162	5	13802	1	1	4086	4086
GO Molecular Function	citrate transporter activity	1	164	1	14247	1	1	6576	6576
GO Molecular Function	methylenetetrahydrofolate dehydrogenase activity	1	164	2	14247	1	1	10797	10797
GO Biological Process	putrescine metabolism	1	162	1	13802	1	1	79814	79814
GO Biological Process	NADPH regeneration	1	162	9	13802	1	1	2539	2539
GO Biological Process	embryonic development	1	162	60	13802	1	1	28514	28514
GO Biological Process	reproduction	1	162	227	13802	1	1	51444	51444
GO Biological Process	positive regulation of growth	1	162	16	13802	1	1	22876	22876
GO Biological Process	imprinting	1	162	5	13802	1	1	1788	1788
GO Biological Process	steroid metabolism	1	162	134	13802	1	1	114881	114881
GO Cellular Component	chloroplast	1	160	46	13457	1	1	1655	1655
GO Molecular Function	epidermal growth factor receptor activity	1	164	7	14247	1	1	1956	1956
GO Biological Process	induction of apoptosis	1	162	127	13802	1	1	4853	4853
GO Molecular Function	blood coagulation factor activity	1	164	16	14247	1	1	2147	2147
GO Cellular Component	spindle pole	1	160	89	13457	1	1	9910	9910
GO Biological Process	receptor mediated endocytosis	1	162	25	13802	1	1	9260	9260
GO Biological Process	G1/S transition of mitotic cell cycle	1	162	57	13802	1	1	5728	5728
GO Biological Process	microtubule-based process	1	162	144	13802	1	1	27436	27436
GO Molecular Function	dipeptidyl-peptidase I activity	1	164	1	14247	1	1	1075	1075
GO Molecular Function	monovalent inorganic cation transporter activity	1	164	150	14247	1	1	535	535
GO Cellular Component	coated pit	1	160	34	13457	1	1	4035	4035
GO Biological Process	lymphocyte activation	1	162	62	13802	1	1	9759	9759
GO Molecular Function	alanine aminopeptidase activity	1	164	11	14247	1	1	290	290
GO Biological Process	ornithine metabolism	1	162	1	13802	1	1	4942	4942
GO Biological Process	response to DNA damage stimulus	1	162	229	13802	1	1	55775	55775
GO Biological Process	intracellular receptor-mediated signaling pathway	1	162	24	13802	1	1	8289	8289
GO Cellular Component	synaptic vesicle	1	160	65	13457	1	1	22841	22841
GO Biological Process	oxygen and reactive oxygen species metabolism	1	162	70	13802	1	1	57580	57580
GO Molecular Function	transmembrane receptor protein phosphatase activity	1	164	19	14247	1	1	5792	5792
GO Biological Process	glutamine family amino acid catabolism	1	162	16	13802	1	1	79814	79814
GO Cellular Component	synapse	1	160	37	13457	1	1	23345	23345
GO Biological Process	glycolysis	1	162	47	13802	1	1	594	594
GO Biological Process	eye pigment metabolism	1	162	4	13802	1	1	8943	8943
GO Molecular Function	arginase activity	1	164	6	14247	1	1	79814	79814
GO Biological Process	acylglycerol metabolism	1	162	21	13802	1	1	2820	2820
GO Biological Process	iron ion transport	1	162	23	13802	1	1	94081	94081
GO Molecular Function	anion transporter activity	1	164	68	14247	1	1	6576	6576
GO Biological Process	activation of JUNK	1	162	11	13802	1	1	51495	51495
GO Biological Process	cuticle biosynthesis	1	162	1	13802	1	1	89781	89781
GO Molecular Function	oxidoreductase activity\, acting on the aldehyde or oxo group of donors\, disulfide as acceptor	1	164	8	14247	1	1	594	594
GO Biological Process	neutrophil activation	1	162	3	13802	1	1	57580	57580
GO Cellular Component	integrin complex	1	160	43	13457	1	1	3691	3691
GO Molecular Function	peptidyl-prolyl cis-trans isomerase activity	1	164	33	14247	1	1	5479	5479
GO Molecular Function	primary active transporter activity	1	164	240	14247	1	1	81622	81622
GO Biological Process	nuclear division	1	162	172	13802	1	1	27436	27436
GO Molecular Function	transketolase activity	1	164	6	14247	1	1	594	594
GO Biological Process	cytolysis	1	162	18	13802	1	1	23531	23531
GO Biological Process	sexual reproduction	1	162	218	13802	1	1	51444	51444
GO Molecular Function	leukotriene-A4 hydrolase activity	1	164	7	14247	1	1	83451	83451
GO Molecular Function	ARF small monomeric GTPase activity	1	164	4	14247	1	1	378	378
GO Biological Process	superoxide metabolism	1	162	23	13802	1	1	57580	57580
GO Molecular Function	apoptosis regulator activity	1	164	122	14247	1	1	4170	4170
GO Biological Process	proteoglycan metabolism	1	162	25	13802	1	1	50515	50515
GO Molecular Function	purine-nucleoside phosphorylase activity	1	164	1	14247	1	1	4860	4860
GO Molecular Function	DNA-directed DNA polymerase activity	1	164	27	14247	1	1	23649	23649
GO Biological Process	choline transport	1	162	2	13802	1	1	23446	23446
GO Biological Process	humoral defense mechanism (sensu Invertebrata)	1	162	11	13802	1	1	103	103
GO Molecular Function	cysteine-type peptidase activity	1	164	144	14247	1	1	1075	1075
GO Molecular Function	DNA-directed RNA polymerase activity	1	164	45	14247	1	1	5440	5440
GO Molecular Function	calcium-dependent phospholipid binding	1	164	17	14247	1	1	302	302
GO Molecular Function	defense/immunity protein activity	1	164	227	14247	1	1	2147	2147
GO Biological Process	ear morphogenesis	1	162	2	13802	1	1	28514	28514
GO Biological Process	nonselective vesicle assembly	1	162	1	13802	1	1	377	377
GO Molecular Function	carbohydrate binding	1	164	145	14247	1	1	9902	9902
GO Cellular Component	cell surface	1	160	13	13457	1	1	4853	4853
GO Biological Process	biogenic amine metabolism	1	162	45	13802	1	1	79814	79814
GO Molecular Function	ornithine-oxo-acid transaminase activity	1	164	1	14247	1	1	4942	4942
GO Biological Process	triacylglycerol metabolism	1	162	19	13802	1	1	2820	2820
GO Molecular Function	inositol/phosphatidylinositol kinase activity	1	164	43	14247	1	1	51447	51447
GO Molecular Function	growth factor activity	1	164	159	14247	1	1	3479	3479
GO Biological Process	coenzyme biosynthesis	1	162	65	13802	1	1	10797	10797
GO Biological Process	lymphocyte differentiation	1	162	30	13802	1	1	9759	9759
GO Biological Process	tyrosine phosphorylation of STAT protein	1	162	8	13802	1	1	2147	2147
GO Biological Process	transcription from Pol I promoter	1	162	11	13802	1	1	5440	5440
GO Biological Process	iron ion homeostasis	1	162	18	13802	1	1	4609	4609
GO Cellular Component	voltage-gated potassium channel complex	1	160	109	13457	1	1	3784	3784
GO Biological Process	negative regulation of EGF receptor activity	1	162	2	13802	1	1	58533	58533
GO Biological Process	transcription from Pol III promoter	1	162	30	13802	1	1	5440	5440
GO Biological Process	positive regulation of growth rate	1	162	14	13802	1	1	22876	22876
GO Biological Process	synaptic transmission	1	162	253	13802	1	1	2643	2643
GO Molecular Function	collagenase activity	1	164	7	14247	1	1	4312	4312
GO Biological Process	acute-phase response	1	162	24	13802	1	1	2147	2147
GO Biological Process	embryonic development (sensu Vertebrata)	1	162	11	13802	1	1	28514	28514
GO Biological Process	antimicrobial humoral response	1	162	92	13802	1	1	103	103
GO Biological Process	membrane organization and biogenesis	1	162	11	13802	1	1	27230	27230
GO Biological Process	second-messenger-mediated signaling	1	162	128	13802	1	1	10487	10487
GO Biological Process	negative regulation of transcription	1	162	118	13802	1	1	10608	10608
GO Molecular Function	acyltransferase activity	1	164	145	14247	1	1	64841	64841
GO Biological Process	transmission of nerve impulse	1	162	261	13802	1	1	2643	2643
GO Biological Process	odontogenesis (sensu Vertebrata)	1	162	1	13802	1	1	28514	28514
GO Biological Process	response to toxin	1	162	18	13802	1	1	83451	83451
GO Biological Process	proton transport	1	162	70	13802	1	1	535	535
GO Molecular Function	transferase activity\, transferring aldehyde or ketonic groups	1	164	7	14247	1	1	594	594
GO Molecular Function	histone deacetylase activity	1	164	13	14247	1	1	9759	9759
GO Molecular Function	N-acyltransferase activity	1	164	28	14247	1	1	64841	64841
GO Biological Process	aromatic compound catabolism	1	162	12	13802	1	1	2643	2643
GO Molecular Function	L-glutamate transporter activity	1	164	6	14247	1	1	79751	79751
GO Molecular Function	connexon channel activity	1	164	20	14247	1	1	2697	2697
GO Molecular Function	dipeptidyl-peptidase and tripeptidyl-peptidase activity	1	164	9	14247	1	1	1075	1075
GO Biological Process	hair cell fate commitment	1	162	2	13802	1	1	28514	28514
GO Molecular Function	glycerol-3-phosphate dehydrogenase activity	1	164	1	14247	1	1	2820	2820
GO Molecular Function	intramolecular transferase activity\, phosphotransferases	1	164	10	14247	1	1	55276	55276
GO Biological Process	glycerol metabolism	1	162	13	13802	1	1	2820	2820
GO Biological Process	cell-cell adhesion	1	162	246	13802	1	1	7412	7412
GO Molecular Function	inositol/phosphatidylinositol phosphatase activity	1	164	21	14247	1	1	5728	5728
GO Biological Process	transmembrane receptor protein serine/threonine kinase signaling pathway	1	162	49	13802	1	1	4086	4086
GO Biological Process	sulfur amino acid metabolism	1	162	25	13802	1	1	10090	10090
GO Cellular Component	nuclear pore	1	160	54	13457	1	1	23214	23214
GO Molecular Function	Notch binding	1	164	5	14247	1	1	28514	28514
GO Biological Process	TGFbeta receptor signaling pathway	1	162	42	13802	1	1	4086	4086
GO Molecular Function	Rho guanyl-nucleotide exchange factor activity	1	164	11	14247	1	1	57580	57580
GO Biological Process	neurotransmitter transport	1	162	34	13802	1	1	23446	23446
GO Molecular Function	gap-junction forming channel activity	1	164	20	14247	1	1	2697	2697
GO Molecular Function	transketolase and transaldolase activity	1	164	7	14247	1	1	594	594
GO Biological Process	M phase of mitotic cell cycle	1	162	137	13802	1	1	27436	27436
GO Biological Process	polyamine metabolism	1	162	9	13802	1	1	79814	79814
GO Biological Process	folic acid and derivative biosynthesis	1	162	5	13802	1	1	10797	10797
GO Biological Process	humoral immune response	1	162	175	13802	1	1	103	103
GO Molecular Function	transcription coactivator activity	1	164	156	14247	1	1	4208	4208
GO Biological Process	secretion	1	162	64	13802	1	1	81622	81622
GO Biological Process	acidic amino acid transport	1	162	6	13802	1	1	79751	79751
GO Biological Process	lipid transport	1	162	64	13802	1	1	114881	114881
GO Molecular Function	metalloexopeptidase activity	1	164	63	14247	1	1	290	290
GO Biological Process	G-protein coupled receptor protein signaling pathway	1	162	749	13802	1	1	10487	10487
GO Biological Process	phenylalanine catabolism	1	162	9	13802	1	1	2643	2643
GO Biological Process	negative regulation of cell cycle	1	162	74	13802	1	1	5728	5728
GO Molecular Function	specific RNA polymerase II transcription factor activity	1	164	34	14247	1	1	4853	4853
GO Molecular Function	transferase activity\, transferring acyl groups	1	164	159	14247	1	1	64841	64841
GO Biological Process	glutamine family amino acid metabolism	1	162	39	13802	1	1	79814	79814
GO Molecular Function	dipeptidyl-peptidase activity	1	164	12	14247	1	1	1075	1075
GO Biological Process	arginine metabolism	1	162	12	13802	1	1	79814	79814
GO Biological Process	eye pigment biosynthesis	1	162	4	13802	1	1	8943	8943
GO Molecular Function	SH3/SH2 adaptor protein activity	1	164	58	14247	1	1	3927	3927
GO Biological Process	regulation of growth rate	1	162	14	13802	1	1	22876	22876
GO Biological Process	heme metabolism	1	162	14	13802	1	1	1371	1371
GO Molecular Function	double-stranded RNA adenosine deaminase activity	1	164	1	14247	1	1	103	103
GO Molecular Function	GTP cyclohydrolase activity	1	164	1	14247	1	1	2643	2643
GO Biological Process	glycosaminoglycan biosynthesis	1	162	15	13802	1	1	50515	50515
GO Molecular Function	aspartic-type endopeptidase activity	1	164	23	14247	1	1	23621	23621
GO Cellular Component	unlocalized	1	160	198	13457	1	1	2820	2820
GO Molecular Function	amino acid transporter activity	1	164	64	14247	1	1	79751	79751
GO Biological Process	glycerol-3-phosphate metabolism	1	162	6	13802	1	1	2820	2820
GO Biological Process	tRNA modification	1	162	111	13802	1	1	83440	83440
GO Biological Process	morphogenesis of an epithelium	1	162	6	13802	1	1	4853	4853
GO Molecular Function	acetyltransferase activity	1	164	41	14247	1	1	64841	64841
GO Biological Process	myo-inositol metabolism	1	162	5	13802	1	1	51447	51447
GO Biological Process	estrogen receptor signaling pathway	1	162	9	13802	1	1	8289	8289
GO Biological Process	non-covalent chromatin modification	1	162	36	13802	1	1	8289	8289
GO Molecular Function	ether hydrolase activity	1	164	7	14247	1	1	83451	83451
GO Biological Process	embryonic development (sensu Animalia)	1	162	24	13802	1	1	28514	28514
GO Biological Process	establishment and/or maintenance of cell polarity	1	162	13	13802	1	1	10487	10487
GO Biological Process	one-carbon compound metabolism	1	162	35	13802	1	1	10797	10797
GO Molecular Function	transmembrane receptor protein tyrosine kinase signaling protein activity	1	164	66	14247	1	1	3927	3927
GO Biological Process	pteridine and derivative metabolism	1	162	10	13802	1	1	2643	2643
GO Molecular Function	ubiquitin-like-protein ligase activity	1	164	3	14247	1	1	54467	54467
GO Biological Process	actin filament polymerization	1	162	7	13802	1	1	57580	57580
GO Biological Process	plasma membrane organization and biogenesis	1	162	8	13802	1	1	27230	27230
GO Molecular Function	cis-trans isomerase activity	1	164	34	14247	1	1	5479	5479
GO Biological Process	epidermal cell differentiation	1	162	3	13802	1	1	28514	28514
GO Biological Process	B-cell differentiation	1	162	16	13802	1	1	9759	9759
GO Biological Process	L-amino acid transport	1	162	10	13802	1	1	79751	79751
GO Cellular Component	histone acetyltransferase complex	1	160	34	13457	1	1	11137	11137
GO Biological Process	glucosamine metabolism	1	162	10	13802	1	1	132789	132789
GO Biological Process	positive regulation of eye pigmentation	1	162	1	13802	1	1	89781	89781
GO Biological Process	regulation of neurotransmitter levels	1	162	55	13802	1	1	2643	2643
GO Biological Process	negative regulation of myogenesis	1	162	4	13802	1	1	9759	9759
GO Molecular Function	protein kinase C inhibitor activity	1	164	3	14247	1	1	10971	10971
GO Molecular Function	epoxide hydrolase activity	1	164	7	14247	1	1	83451	83451
GO Cellular Component	microbody	1	160	90	13457	1	1	7106	7106
GO Biological Process	peptidyl-tyrosine modification	1	162	12	13802	1	1	2147	2147
GO Biological Process	regulation of myogenesis	1	162	5	13802	1	1	9759	9759
GO Biological Process	protein-nucleus import	1	162	66	13802	1	1	23214	23214
GO Molecular Function	transcriptional repressor activity	1	164	49	14247	1	1	9759	9759
GO Biological Process	aromatic compound biosynthesis	1	162	33	13802	1	1	2643	2643
GO Molecular Function	extracellular matrix structural constituent	1	164	102	14247	1	1	2199	2199
GO Biological Process	folic acid and derivative metabolism	1	162	8	13802	1	1	10797	10797
GO Biological Process	biogenic amine biosynthesis	1	162	22	13802	1	1	79814	79814
GO Biological Process	water-soluble vitamin metabolism	1	162	30	13802	1	1	2539	2539
GO Molecular Function	oxidoreductase activity\, acting on the CH-NH group of donors	1	164	23	14247	1	1	10797	10797
GO Biological Process	positive regualtion of apoptosis	1	162	127	13802	1	1	4853	4853
GO Biological Process	humoral defense mechanism (sensu Vertebrata)	1	162	132	13802	1	1	103	103
GO Biological Process	heme biosynthesis	1	162	12	13802	1	1	1371	1371
GO Biological Process	phagocytosis	1	162	19	13802	1	1	23603	23603
GO Molecular Function	phospholipase inhibitor activity	1	164	11	14247	1	1	302	302
GO Biological Process	aminoglycan biosynthesis	1	162	16	13802	1	1	50515	50515
GO Biological Process	mRNA editing	1	162	5	13802	1	1	54502	54502
GO Biological Process	putrescine biosynthesis	1	162	1	13802	1	1	79814	79814
GO Biological Process	determination of bilateral symmetry	1	162	5	13802	1	1	4853	4853
GO Biological Process	viral infectious cycle	1	162	23	13802	1	1	4774	4774
GO Biological Process	metal ion homeostasis	1	162	70	13802	1	1	4609	4609
GO Biological Process	regulation of growth	1	162	27	13802	1	1	22876	22876
GO Biological Process	endosome transport	1	162	26	13802	1	1	57698	57698
GO Cellular Component	DNA-directed RNA polymerase III complex	1	160	7	13457	1	1	5440	5440
GO Biological Process	regulation of cuticle pigmentation	1	162	1	13802	1	1	89781	89781
GO Molecular Function	myosin binding	1	164	4	14247	1	1	23321	23321
GO Biological Process	di-\, tri-valent inorganic cation transport	1	162	106	13802	1	1	94081	94081
GO Biological Process	regulation of actin polymerization and/or depolymerization	1	162	6	13802	1	1	7114	7114
GO Molecular Function	microtubule binding	1	164	27	14247	1	1	57698	57698
GO Biological Process	myogenesis	1	162	24	13802	1	1	9759	9759
GO Biological Process	spermidine biosynthesis	1	162	3	13802	1	1	79814	79814
GO Biological Process	embryogenesis and morphogenesis	1	162	85	13802	1	1	4086	4086
GO Molecular Function	transferase activity\, transferring groups other than amino-acyl groups	1	164	147	14247	1	1	64841	64841
GO Biological Process	translation	1	162	236	13802	1	1	83440	83440
GO Biological Process	transition metal ion transport	1	162	40	13802	1	1	94081	94081
GO Cellular Component	chloroplast stroma	1	160	18	13457	1	1	1655	1655
GO Biological Process	cuticle pigmentation	1	162	1	13802	1	1	89781	89781
GO Molecular Function	phosphomannomutase activity	1	164	3	14247	1	1	55276	55276
GO Cellular Component	ribulose bisphosphate carboxylase complex	1	160	18	13457	1	1	1655	1655
GO Biological Process	modification-dependent protein catabolism	1	162	123	13802	1	1	54467	54467
GO Cellular Component	Golgi membrane	1	160	54	13457	1	1	57698	57698
GO Molecular Function	oxidoreductase activity\, acting on the CH-OH group of donors\, other acceptors	1	164	1	14247	1	1	2820	2820
GO Molecular Function	protein domain specific binding	1	164	29	14247	1	1	10971	10971
GO Molecular Function	nucleotide kinase activity	1	164	28	14247	1	1	55327	55327
GO Biological Process	cortical cytoskeleton organization and biogenesis	1	162	1	13802	1	1	23603	23603
GO Biological Process	amino sugar metabolism	1	162	15	13802	1	1	132789	132789
GO Biological Process	stem cell maintenance	1	162	1	13802	1	1	4853	4853
GO Molecular Function	hydrolase activity\, acting on ether bonds	1	164	10	14247	1	1	83451	83451
GO Cellular Component	mediator complex	1	160	21	13457	1	1	4208	4208
GO Biological Process	positive regulation of transcription	1	162	29	13802	1	1	8289	8289
GO Biological Process	nonprotein amino acid metabolism	1	162	1	13802	1	1	4942	4942
GO Cellular Component	glycerol-3-phosphate dehydrogenase complex	1	160	3	13457	1	1	2820	2820
GO Molecular Function	extracellular matrix glycoprotein	1	164	5	14247	1	1	2199	2199
GO Molecular Function	aspartic-type signal peptidase activity	1	164	2	14247	1	1	23621	23621
GO Biological Process	glycolate metabolism	1	162	1	13802	1	1	3479	3479
GO Molecular Function	monocarboxylate porter activity	1	164	6	14247	1	1	220963	220963
GO Molecular Function	insulin-like growth factor receptor binding	1	164	5	14247	1	1	3479	3479
