# Supplementary material for: Altered expression of microRNAs in the myocardium of rats with acute myocardial infarction
Source: BMC Cardiovasc Disord. 2010 Mar 1;10:11. doi: 10.1186/1471-2261-10-11 (PMC2844352; doi:10.1186/1471-2261-10-11)
Supplement: Additional file 6 — Results of Analysis of enriched function of TFs which are regulating the 17 deregulated miRNAs in rat myocardium with AMI and enriched function of targets of the 17 miRNAs. [file 1471-2261-10-11-S6.XLS]

## Sheet: Additional File6-TF-miRNA regul
System	Gene Category	List Hits	List Total	Population Hits	Population Total	EASE score	Bonferroni	Gene identifiers	LocusLink numbers
GO Molecular Function	transcription factor activity	13	14	935	14247	7.3e-14	8.91e-12	862; 1050; 1869; 2623; 4609; 4613; 4617; 4618; 4654; 4656; 4790; 7528; 50804	1050; 1869; 2623; 4609; 4613; 4617; 4618; 4654; 4656; 4790; 50804; 7528; 862
GO Biological Process	transcription from Pol II promoter	11	14	477	13802	5.78e-13	7.05e-11	1869; 2623; 4609; 4613; 4617; 4618; 4654; 4656; 4790; 7528; 50804	1869; 2623; 4609; 4613; 4617; 4618; 4654; 4656; 4790; 50804; 7528
GO Molecular Function	transcription regulator activity	13	14	1266	14247	2.76e-12	3.37e-10	862; 1050; 1869; 2623; 4609; 4613; 4617; 4618; 4654; 4656; 4790; 7528; 50804	1050; 1869; 2623; 4609; 4613; 4617; 4618; 4654; 4656; 4790; 50804; 7528; 862
GO Molecular Function	RNA polymerase II transcription factor activity\, enhancer binding	6	14	19	14247	3.04e-12	3.71e-10	1050; 4617; 4618; 4654; 4656; 50804	1050; 4617; 4618; 4654; 4656; 50804
GO Biological Process	regulation of transcription from Pol II promoter	8	14	254	13802	1.03e-09	1.25e-07	1869; 2623; 4609; 4613; 4617; 4618; 4654; 7528	1869; 2623; 4609; 4613; 4617; 4618; 4654; 7528
GO Biological Process	transcription\, DNA-dependent	13	14	2348	13802	6.3e-09	7.68e-07	862; 1050; 1869; 2623; 4609; 4613; 4617; 4618; 4654; 4656; 4790; 7528; 50804	1050; 1869; 2623; 4609; 4613; 4617; 4618; 4654; 4656; 4790; 50804; 7528; 862
GO Biological Process	transcription	13	14	2426	13802	9.27e-09	1.13e-06	862; 1050; 1869; 2623; 4609; 4613; 4617; 4618; 4654; 4656; 4790; 7528; 50804	1050; 1869; 2623; 4609; 4613; 4617; 4618; 4654; 4656; 4790; 50804; 7528; 862
GO Molecular Function	DNA binding	13	14	2551	14247	1.15e-08	1.41e-06	862; 1050; 1869; 2623; 4609; 4613; 4617; 4618; 4654; 4656; 4790; 7528; 50804	1050; 1869; 2623; 4609; 4613; 4617; 4618; 4654; 4656; 4790; 50804; 7528; 862
GO Biological Process	regulation of transcription\, DNA-dependent	12	14	2263	13802	1.27e-07	1.55e-05	862; 1050; 1869; 2623; 4609; 4613; 4617; 4618; 4654; 4656; 4790; 7528	1050; 1869; 2623; 4609; 4613; 4617; 4618; 4654; 4656; 4790; 7528; 862
GO Biological Process	regulation of transcription	12	14	2297	13802	1.49e-07	1.82e-05	862; 1050; 1869; 2623; 4609; 4613; 4617; 4618; 4654; 4656; 4790; 7528	1050; 1869; 2623; 4609; 4613; 4617; 4618; 4654; 4656; 4790; 7528; 862
GO Molecular Function	nucleic acid binding	13	14	3471	14247	4.35e-07	5.3e-05	862; 1050; 1869; 2623; 4609; 4613; 4617; 4618; 4654; 4656; 4790; 7528; 50804	1050; 1869; 2623; 4609; 4613; 4617; 4618; 4654; 4656; 4790; 50804; 7528; 862
GO Biological Process	nucleobase\, nucleoside\, nucleotide and nucleic acid metabolism	13	14	3429	13802	5.46e-07	6.67e-05	862; 1050; 1869; 2623; 4609; 4613; 4617; 4618; 4654; 4656; 4790; 7528; 50804	1050; 1869; 2623; 4609; 4613; 4617; 4618; 4654; 4656; 4790; 50804; 7528; 862
GO Cellular Component	nucleus	13	14	3462	13457	8.22e-07	0.0001	862; 1050; 1869; 2623; 4609; 4613; 4617; 4618; 4654; 4656; 4790; 7528; 50804	1050; 1869; 2623; 4609; 4613; 4617; 4618; 4654; 4656; 4790; 50804; 7528; 862
GO Molecular Function	RNA polymerase II transcription factor activity	6	14	228	14247	1.16e-06	0.000142	1050; 4617; 4618; 4654; 4656; 50804	1050; 4617; 4618; 4654; 4656; 50804
GO Biological Process	myogenesis	4	14	24	13802	1.31e-06	0.000159	4617; 4618; 4654; 4656	4617; 4618; 4654; 4656
GO Biological Process	muscle development	5	14	144	13802	7.55e-06	0.000921	4617; 4618; 4654; 4656; 50804	4617; 4618; 4654; 4656; 50804
GO Biological Process	cell differentiation	5	14	193	13802	2.4e-05	0.00293	4617; 4618; 4654; 4656; 50804	4617; 4618; 4654; 4656; 50804
GO Molecular Function	protein binding	9	14	1744	14247	3.61e-05	0.00441	1869; 4609; 4613; 4617; 4618; 4654; 4656; 7528; 50804	1869; 4609; 4613; 4617; 4618; 4654; 4656; 50804; 7528
GO Cellular Component	transcription factor complex	6	14	736	13457	0.000429921	0.0525	1869; 4617; 4618; 4654; 4656; 7528	1869; 4617; 4618; 4654; 4656; 7528
GO Molecular Function	binding	14	14	8108	14247	0.000654143	0.0798	650; 862; 1050; 1869; 2623; 4609; 4613; 4617; 4618; 4654; 4656; 4790; 7528; 50804	1050; 1869; 2623; 4609; 4613; 4617; 4618; 4654; 4656; 4790; 50804; 650; 7528; 862
GO Biological Process	organogenesis	6	14	992	13802	0.00150034	0.183	650; 4617; 4618; 4654; 4656; 50804	4617; 4618; 4654; 4656; 50804; 650
GO Cellular Component	nucleoplasm	6	14	971	13457	0.00152678	0.186	1869; 4617; 4618; 4654; 4656; 7528	1869; 4617; 4618; 4654; 4656; 7528
GO Molecular Function	transcription cofactor activity	4	14	265	14247	0.00158491	0.193	1869; 4654; 7528; 50804	1869; 4654; 50804; 7528
GO Molecular Function	transcription factor binding	4	14	289	14247	0.00203167	0.248	1869; 4654; 7528; 50804	1869; 4654; 50804; 7528
GO Biological Process	morphogenesis	6	14	1115	13802	0.00253128	0.309	650; 4617; 4618; 4654; 4656; 50804	4617; 4618; 4654; 4656; 50804; 650
GO Biological Process	metabolism	13	14	7637	13802	0.00522244	0.637	862; 1050; 1869; 2623; 4609; 4613; 4617; 4618; 4654; 4656; 4790; 7528; 50804	1050; 1869; 2623; 4609; 4613; 4617; 4618; 4654; 4656; 4790; 50804; 7528; 862
GO Biological Process	development	7	14	1943	13802	0.00545293	0.665	650; 2623; 4617; 4618; 4654; 4656; 50804	2623; 4617; 4618; 4654; 4656; 50804; 650
GO Molecular Function	transcription coactivator activity	3	14	156	14247	0.00858476	1	4654; 7528; 50804	4654; 50804; 7528
GO Cellular Component	intracellular	13	14	8281	13457	0.0165195	1	862; 1050; 1869; 2623; 4609; 4613; 4617; 4618; 4654; 4656; 4790; 7528; 50804	1050; 1869; 2623; 4609; 4613; 4617; 4618; 4654; 4656; 4790; 50804; 7528; 862
GO Biological Process	cellular process	11	14	6895	13802	0.0457642	1	650; 862; 1869; 4609; 4613; 4617; 4618; 4654; 4656; 4790; 50804	1869; 4609; 4613; 4617; 4618; 4654; 4656; 4790; 50804; 650; 862
GO Biological Process	physiological process	14	14	11256	13802	0.0705004	1	650; 862; 1050; 1869; 2623; 4609; 4613; 4617; 4618; 4654; 4656; 4790; 7528; 50804	1050; 1869; 2623; 4609; 4613; 4617; 4618; 4654; 4656; 4790; 50804; 650; 7528; 862
GO Biological Process	antimicrobial humoral response (sensu Vertebrata)	2	14	88	13802	0.079822	1	4790; 7528	4790; 7528
GO Biological Process	antimicrobial humoral response	2	14	92	13802	0.0833065	1	4790; 7528	4790; 7528
GO Molecular Function	transcription corepressor activity	2	14	97	14247	0.0850173	1	1869; 7528	1869; 7528
GO Biological Process	humoral defense mechanism (sensu Vertebrata)	2	14	132	13802	0.117488	1	4790; 7528	4790; 7528
GO Biological Process	humoral immune response	2	14	175	13802	0.152918	1	4790; 7528	4790; 7528
GO Biological Process	regulation of cell cycle	2	14	408	13802	0.323118	1	1869; 4609	1869; 4609
GO Biological Process	apoptosis	2	14	414	13802	0.327051	1	1869; 4790	1869; 4790
GO Biological Process	programmed cell death	2	14	416	13802	0.328358	1	1869; 4790	1869; 4790
GO Biological Process	cell death	2	14	443	13802	0.345765	1	1869; 4790	1869; 4790
GO Biological Process	death	2	14	448	13802	0.348943	1	1869; 4790	1869; 4790
GO Biological Process	response to pest/pathogen/parasite	2	14	501	13802	0.38176	1	4790; 7528	4790; 7528
GO Biological Process	cell cycle	2	14	764	13802	0.523182	1	1869; 4609	1869; 4609
GO Biological Process	immune response	2	14	792	13802	0.53633	1	4790; 7528	4790; 7528
GO Biological Process	cell growth and/or maintenance	5	14	4092	13802	0.568431	1	650; 862; 1869; 4609; 4613	1869; 4609; 4613; 650; 862
GO Biological Process	response to stress	2	14	872	13802	0.572074	1	4790; 7528	4790; 7528
GO Biological Process	defense response	2	14	887	13802	0.578486	1	4790; 7528	4790; 7528
GO Biological Process	response to biotic stimulus	2	14	963	13802	0.609631	1	4790; 7528	4790; 7528
GO Cellular Component	cell	13	14	12140	13457	0.631778	1	862; 1050; 1869; 2623; 4609; 4613; 4617; 4618; 4654; 4656; 4790; 7528; 50804	1050; 1869; 2623; 4609; 4613; 4617; 4618; 4654; 4656; 4790; 50804; 7528; 862
GO Biological Process	cell proliferation	2	14	1144	13802	0.675453	1	1869; 4609	1869; 4609
GO Biological Process	response to external stimulus	2	14	1539	13802	0.785117	1	4790; 7528	4790; 7528
GO Biological Process	signal transduction	2	14	2620	13802	0.935296	1	650; 4790	4790; 650
GO Biological Process	cell communication	2	14	3345	13802	0.972944	1	650; 4790	4790; 650
GO Cellular Component	cytoplasm	3	14	5045	13457	0.980469	1	862; 2623; 4790	2623; 4790; 862
GO Cellular Component	membrane	2	14	5192	13457	0.998237	1	1050; 50804	1050; 50804
GO Biological Process	G1 phase of mitotic cell cycle	1	14	17	13802	1	1	1869	1869
GO Molecular Function	metal ion binding	1	14	1375	14247	1	1	7528	7528
GO Cellular Component	plasma membrane	1	14	1941	13457	1	1	50804	50804
GO Biological Process	antibacterial humoral response (sensu Vertebrata)	1	14	4	13802	1	1	4790	4790
GO Biological Process	response to pathogenic bacteria	1	14	15	13802	1	1	4790	4790
GO Biological Process	cell homeostasis	1	14	105	13802	1	1	4609	4609
GO Cellular Component	microtubule	1	14	95	13457	1	1	2623	2623
GO Molecular Function	cytokine activity	1	14	218	14247	1	1	650	650
GO Biological Process	obsolete biological process	1	14	525	13802	1	1	4613	4613
GO Biological Process	inflammatory response	1	14	187	13802	1	1	4790	4790
GO Biological Process	phosphorus metabolism	1	14	803	13802	1	1	4654	4654
GO Biological Process	oncogenesis	1	14	71	13802	1	1	4613	4613
GO Molecular Function	signal transducer activity	1	14	2476	14247	1	1	650	650
GO Biological Process	bone remodeling	1	14	38	13802	1	1	650	650
GO Biological Process	antibacterial humoral response	1	14	5	13802	1	1	4790	4790
GO Biological Process	cell-cell signaling	1	14	568	13802	1	1	650	650
GO Cellular Component	integral to membrane	1	14	3395	13457	1	1	50804	50804
GO Biological Process	transmembrane receptor protein serine/threonine kinase signaling pathway	1	14	49	13802	1	1	650	650
GO Biological Process	cell ion homeostasis	1	14	95	13802	1	1	4609	4609
GO Biological Process	TGFbeta receptor signaling pathway	1	14	42	13802	1	1	650	650
GO Cellular Component	ribonucleoprotein complex	1	14	492	13457	1	1	862	862
GO Biological Process	cell surface receptor linked signal transduction	1	14	1207	13802	1	1	650	650
GO Biological Process	protein amino acid phosphorylation	1	14	576	13802	1	1	4654	4654
GO Biological Process	mitotic cell cycle	1	14	364	13802	1	1	1869	1869
GO Biological Process	negative regulation of transcription from Pol II promoter	1	14	70	13802	1	1	1869	1869
GO Biological Process	response to wounding	1	14	303	13802	1	1	4790	4790
GO Biological Process	cell fate determination	1	14	25	13802	1	1	50804	50804
GO Biological Process	growth	1	14	55	13802	1	1	650	650
GO Biological Process	enzyme linked receptor protein signaling pathway	1	14	188	13802	1	1	650	650
GO Biological Process	iron ion homeostasis	1	14	18	13802	1	1	4609	4609
GO Biological Process	ion homeostasis	1	14	95	13802	1	1	4609	4609
GO Biological Process	homeostasis	1	14	111	13802	1	1	4609	4609
GO Biological Process	defense response to bacteria	1	14	7	13802	1	1	4790	4790
GO Molecular Function	growth factor activity	1	14	159	14247	1	1	650	650
GO Biological Process	pathogenesis	1	14	110	13802	1	1	4609	4609
GO Biological Process	regulation of apoptosis	1	14	214	13802	1	1	4790	4790
GO Biological Process	protein modification	1	14	1141	13802	1	1	4654	4654
GO Molecular Function	zinc ion binding	1	14	445	14247	1	1	7528	7528
GO Biological Process	energy pathways	1	14	218	13802	1	1	862	862
GO Cellular Component	extracellular	1	14	1391	13457	1	1	650	650
GO Molecular Function	receptor binding	1	14	572	14247	1	1	650	650
GO Biological Process	transition metal ion homeostasis	1	14	32	13802	1	1	4609	4609
GO Biological Process	cell cycle arrest	1	14	58	13802	1	1	4609	4609
GO Biological Process	protein metabolism	1	14	2696	13802	1	1	4654	4654
GO Biological Process	innate immune response	1	14	201	13802	1	1	4790	4790
GO Biological Process	response to bacteria	1	14	29	13802	1	1	4790	4790
GO Biological Process	di-\, tri-valent inorganic cation homeostasis	1	14	64	13802	1	1	4609	4609
GO Biological Process	skeletal development	1	14	138	13802	1	1	650	650
GO Biological Process	cation homeostasis	1	14	88	13802	1	1	4609	4609
GO Cellular Component	cytoskeleton	1	14	1104	13457	1	1	2623	2623
GO Biological Process	negative regulation of apoptosis	1	14	94	13802	1	1	4790	4790
GO Cellular Component	ribosome	1	14	320	13457	1	1	862	862
GO Cellular Component	integral to plasma membrane	1	14	1341	13457	1	1	50804	50804
GO Biological Process	cell fate commitment	1	14	27	13802	1	1	50804	50804
GO Biological Process	negative regulation of transcription	1	14	118	13802	1	1	1869	1869
GO Biological Process	phosphate metabolism	1	14	803	13802	1	1	4654	4654
GO Cellular Component	obsolete cellular component	1	14	529	13457	1	1	4613	4613
GO Cellular Component	chromosome	1	14	319	13457	1	1	4613	4613
GO Cellular Component	microtubule cytoskeleton	1	14	338	13457	1	1	2623	2623
GO Molecular Function	transition metal ion binding	1	14	558	14247	1	1	7528	7528
GO Biological Process	negative regulation of transcription\, DNA-dependent	1	14	87	13802	1	1	1869	1869
GO Biological Process	metal ion homeostasis	1	14	70	13802	1	1	4609	4609
GO Biological Process	myoblast cell fate determination	1	14	3	13802	1	1	50804	50804
GO Biological Process	anti-apoptosis	1	14	94	13802	1	1	4790	4790
GO Biological Process	phosphorylation	1	14	645	13802	1	1	4654	4654
GO Cellular Component	chromatin	1	14	205	13457	1	1	4613	4613
GO Biological Process	ossification	1	14	38	13802	1	1	650	650
